# Supplementary material for: Myriapod genomes reveal ancestral horizontal gene transfer and hormonal gene loss in millipedes
Source: Nat Commun. 2022 May 30;13:3010. doi: 10.1038/s41467-022-30690-0 (PMC9151784; doi:10.1038/s41467-022-30690-0)
Supplement: Supplementary file 4 — Supplementary Data 1-28 [file 41467_2022_30690_MOESM4_ESM.xlsx]

## Sheet: Content Page
Content
Data 1	NGS Data
Data 2	Transposable element genome analyses data
Data 3	Primer used
Data 4	Gain&Loss analyses data annotated by GO
Data 5	Gain&Loss analyses data annotated by KOG
Data 6	Gain&Loss analyses data annotated KEGG
Data 7	ANTP subclass gene annotation
Data 8	Microsynteny of glucose/arabinose dehydrogenase (GDH; WP_189008864.1)
Data 9	Microsynteny of glucose/arabinose dehydrogenase (GDH; WP_146884959.1)
Data 10	Microsynteny of non-ribosomal peptide synthetase (NRPS; WP_096595152.1)
Data 11	Microsynteny of glycoside hydrolase family 16 protein (GH16; AQQ75061.1)
Data 12	Microsynteny of glycoside hydrolase family 16 protein (GH16; WP_052600908.1)
Data 13	Microsynteny of efflux RND transporter permease subunit (WP_163176792.1)
Data 14	Microsynteny of NADH dehydrogenase (WP_034862301.1)
Data 15	Microsynteny of AzlD domain-containing protein (WP_095524423.1)
Data 16	Microsynteny of anaerobic sulfatase maturase (SBW02910.1)
Data 17	Microsynteny of alpha-2-macroglobulin (OYY43986.1)
Data 18	Microsynteny of SYLF domain-containing protein (RPH48231.1)
Data 19	Sesquiterpenoid hormone genes in T. tuberculata
Data 20	Sesquiterpenoid hormone genes in R. immarginata
Data 21	Sesquiterpenoid hormone genes in L. niger
Data 22	Sesquiterpenoid hormone genes in S. maritima
Data 23	Sesquiterpenoid hormone genes in G. maerens
Data 24	Sesquiterpenoid hormone genes in N. nodulosa
Data 25	Sesquiterpenoid hormone genes in A. tonginus
Data 26	Sesquiterpenoid hormone genes in H. holstii
Data 27	Sesquiterpenoid hormone genes in T.corallinus
Data 28	Centipede JHAMT microsynteny data

## Sheet: Data 1. NGS data
Table Information of genome sequencing data
Species	Platform	Read length(bp)	Library size	Reads	Bases	Coverage**	Accession number
Thereuonema tuberculata	HiseqXten 150PE (Chromium WGS)	150	50kp	1167343620	175101543000	71.2283	SRR13637550
	Omni-C	150	100-1000kb	897125782	134568867300	54.7403	SRR13077034
Glomeris maerens	HiseqXten 150PE (Chromium WGS)	150	50kp	123194602	18479190300	123.288	SRR14842607
Anaulaciulus tonginus	HiseqXten 150PE (Chromium WGS)	150	50kp	281178322	42176748300	68.9033	SRR14859487
Niponia nodulosa	HiseqXten 150PE (Chromium WGS)	150	50kp	329030244	49354536600	150.472	SRR14859493
Lithobius niger	HiseqXten 150PE (Chromium WGS)	150	50kp	1981472992	297220948800	91.7733	SAMN19759499
Rhysida immarginata	HiseqXten 150PE (Chromium WGS)	150	50kp	953263740	142989561000	56.5409	SRR13674406
Table Information of transcriptome sequencing data
Species	Samples	Type	Platform	No. of Reads	No. of Bases	Accession number
Thereuonema tuberculata	Scutigera	mRNA	Novaseq PE150	45358364	6803754600	SAMN19666338
Glomeris maerens	Gma_M	mRNA	Novaseq PE150	48096010	7214401500	SAMN19735967
Anaulaciulus tonginus	Julidae_sp	mRNA	Novaseq PE150	46787852	7018177800	PRJNA598060
Niponia nodulosa	Platydesmida	mRNA	Novaseq PE150	49091068	7363660200	SAMN19736492
Lithobius niger	Lni_mRNA	mRNA	Novaseq PE150	55643952	8346592800	SAMN19769073
Rhysida immarginata	Rim_mRNA	mRNA	Novaseq PE150	53023806	7953570900	SAMN19768624
Detail Information of each genome sequencing data
Species	Assembly (bp)	N50	BUSCO	Number of Proteins	% of hit NR/swissprot	% of mRNA support	Number of the longest gene only	Sum of Amino Acids	Mean of Proteins	Sum of Exons(bp)	Mean of Exons	Sum of Introns(bp)	Mean of Introns	Numer of gene loci	Sum of gene region (bp)	% of gene loci in genome	Average gene region(bp)	Repetitive genome size (bp)	Non-repetitive genome size (bp)	Non-repetitive, non-intron, non-exon genome size (bp)
Glomeris_maerens	149886780	10323	0.815	23034	0.8259	0.8635	20303	7313183	360.202	27748792	239.975	27980256	293.513	20299	55911363	0.373024	2754.39	45244939	104641841	48912793
Helicorthomorpha_holstii	181195123	18119263	0.918	22989	0.7884	0.8434	20502	9381811	457.605	35161814	248.827	62522495	517.523	20460	98672566	0.544565	4822.71	53466524	127728599	30044290
Anaulaciulus_tonginus	612114675	23611	0.87	47951	0.8728	0.495	46366	17467841	376.738	59772361	361.328	99236403	833.492	46360	159319641	0.260277	3436.58	261000837	351113838	192105074
Niponia_nodulosa	327998618	14485	0.804	68066	0.908	0.3359	65665	25739004	391.974	83478428	397.511	43017358	298.03	65651	126803700	0.386598	1931.48	114007075	213991543	87495757
Trigoniulus_corallinus	448518024	26787286	0.859	20761	0.7069	0.981	17477	7432645	425.282	30190598	234.588	156748608	1409.29	17467	188977955	0.421339	10819.1	217446089	231071935	44132729
Lithobius_niger	3238644230	34641	0.634	44159	0.7704	0.7789	43119	12503833	289.984	45516271	278.151	445067760	3692.9	43116	491319993	0.151758	11395.3	1590448456	1647075463	1156491432
Rhysida_immarginata	2528959310	956869	0.786	29419	0.7767	0.8366	26541	9365975	352.887	35208633	241.519	554908597	4653.71	26530	592188585	0.234166	22321.5	1318452303	1210478561	620361331
Thereuonema_tuberculata	2458313314	70761429	0.803	28532	0.8136	0.849	26400	8973491	339.905	31314231	207.773	565972602	4552.77	26397	599695680	0.243946	22718.3	900246885	1558066429	960779596
Strigamia_maritima	176208967	139451	0.938	15008			14469	7064845	488.275	31812677	247.285	39890619	349.369	14468	71704021	0.406926	4956.04	67032891	109176076	37472780

## Sheet: Data 2. TE analyses
Repeat Class	Glomeris maerens			Anaulaciulus tonginus			Trigoniulus corallinus			Niponia nodulosa			Helicorthomorpha holstii			Thereuonema tuberculata			Lithobius niger			Rhysida immarginata			Strigamia maritima
	No. elements	Total Length (Mb)	Percentage sequence (%)	No. elements	Total Length (Mb)	Percentage sequence (%)	No. elements	Total Length (Mb)	Percentage sequence (%)	No. elements	Total Length (Mb)	Percentage sequence (%)	No. elements	Total Length (Mb)	Percentage sequence (%)	No. elements	Total Length (Mb)	Percentage sequence (%)	No. elements	Total Length (Mb)	Percentage sequence (%)	No. elements	Total Length (Mb)	Percentage sequence (%)	No. elements	Total Length (Mb)	Percentage sequence (%)
Retroelement	5367	4.49384	0.0299751	161306	80.5338	0.131465	224314	119.706	0.266868	10164	14.8085	0.0359695	9314	12.3254	0.068004	348481	238.666	0.0970853	693207	537.378	0.165596	429347	351.848	0.138922	35646	33.2887	0.188914
SINE	0	0	0	5811	2.0902	0.00341209	53494	15.3665	0.0342574	0	0	0	53	0.031989	0.000176495	16661	4.37117	0.00177812	34875	9.47733	0.00292049	44653	12.9208	0.0051016	1010	0.323499	0.00183586
LINE	950	0.707871	0.00472169	128879	58.8992	0.0961483	155454	90.4935	0.201743	3760	6.27578	0.00997824	3306	4.07106	0.0224616	144809	107.073	0.0435553	272038	210.979	0.0650144	203824	197.952	0.0781586	2429	1.4866	0.0084365
Penelope	350	0.172657	0.00115167	272	0.200385	0.000327113	1436	1.25355	0.00279463	66	0.078953	0.000240496	0	0	0	97768	42.0223	0.017094	66168	32.7171	0.010082	85055	49.867	0.0196893	1291	0.607393	0.00344697
LTR element	4067	3.61332	0.0241018	26344	19.3441	0.0315777	13930	12.5924	0.028073	6338	8.45377	0.0257508	5955	8.22238	0.045366	89243	85.2001	0.0346579	320126	284.205	0.0875793	95815	91.1078	0.0359726	30916	30.8712	0.175195
DNA transposon	23092	9.11312	0.060787	83203	36.4058	0.0594296	93701	36.046	0.0803596	93782	39.7664	0.121131	14205	11.5565	0.0637613	503303	284.528	0.115741	422283	243.576	0.0750594	953518	515.253	0.20344	7660	3.60404	0.020453
Rolling-circle	843	0.350266	0.00233637	12300	7.34234	0.0119858	2355	0.751605	0.0016756	1842	0.785463	0.00239257	818	0.384479	0.00212131	135647	62.6501	0.025485	77583	45.081	0.0138919	270987	132.329	0.0522483	1608	0.789693	0.00448152
Unclassified	30849	12.7016	0.084723	334694	129.917	0.21208	83783	43.0066	0.0958773	89835	40.5604	0.12355	19519	11.3694	0.0627291	541244	227.619	0.0925915	1685737	778.12	0.239782	629713	287.157	0.11338	67551	30.834	0.174983
Other	285	0.081918	0.000546415	1362	1.02312	0.00167017	86768	32.2523	0.071902	1055	0.364329	0.00110977	225	0.057717	0.000318446	1772	0.285061	0.000115958	20422	5.79491	0.00178573	6376	4.10268	0.00161989	692	0.219147	0.00124366
Total repeats	60436	26.7407	0.178368	592865	255.222	0.41663	490921	231.762	0.516682	196678	96.2851	0.284153	44081	35.6935	0.196934	1530447	813.749	0.331019	2899232	1609.95	0.496115	2289941	1290.69	0.50961	113157	68.7355	0.390075
Genome size		149.887			612.115			448.518			327.999			181.195			2458.31			3238.64			2528.96			176.209
Non-repetitive genome size		123.146			356.892			216.756			231.714			145.502			1644.56			1628.69			1238.27			107.473

## Sheet: Data 3. Primer used
Targeted species	Targeted gene	Primer Name	Sequence (5' to 3')
Myirapods	cytochrome oxidase I (COI)	LCO1490	GGTCAACAAATCATAAAGATATTGG
Myirapods	cytochrome oxidase I (COI)	HCO2198	TAAACTTCAGGGTGACCAAAAAATCA
H. holstii	eukaryotic large ribosomal subunit	Hho_60S_F	AGCGGTTTCAGGAAGGTTTTGGT
H. holstii	eukaryotic large ribosomal subunit	Hho_60S_R	CATTGCCATTGTTACACGGACTG
H. holstii	vitellogenin (Vg)	Hho_Vg_F	ACCAAATCCATCAGGTTTCCACTAC
H. holstii	vitellogenin (Vg)	Hho_Vg_R	CAAATTTCTCTGGGAGTTTCTTATGTGT
T. tuberculata	eukaryotic large ribosomal subunit	Ttu_60S_F	ACGGATGGATAACTGCTGTGC
T. tuberculata	eukaryotic large ribosomal subunit	Ttu_60S_R	AGTGAGGAGGAGATTCAAAGGC
T. tuberculata	vitellogenin (Vg)	Ttu_Vg_F	TGCTATGTGGGGTCTTGCTG
T. tuberculata	vitellogenin (Vg)	Ttu_Vg_R	GGATCAGTGGAGTTGGCGAT
T. tuberculata	juvenile hormone acid methyltransferase1 (JHAMT1)	Ttu_JHAMT1_F	TCGTCGACGTTAAGCAACCT
T. tuberculata	juvenile hormone acid methyltransferase1 (JHAMT1)	Ttu_JHAMT1_R	TTGGCCCAACGCTTGTTTTC
T. tuberculata	juvenile hormone acid methyltransferase3 (JHAMT3)	Ttu_JHAMT3_F	ACGCTGGGCTCGTTATTTGA
T. tuberculata	juvenile hormone acid methyltransferase3 (JHAMT3)	Ttu_JHAMT3_R	TTCGTGTAAATCCGTGGGCA
T. tuberculata	juvenile hormone acid methyltransferase4 (JHAMT4)	Ttu_JHAMT4_F	AGTCACCACGAAACAACCCA
T. tuberculata	juvenile hormone acid methyltransferase4 (JHAMT4)	Ttu_JHAMT4_R	ATATCGTGCCCAGCGTTTGT
T. tuberculata	sugar dehydrogenase1 (GDH1)	Ttu_GDH1_F	CTTGTTCGTTCCCGAAGGCT
T. tuberculata	sugar dehydrogenase1 (GDH1)	Ttu_GDH1_R	TACCCACGGTTGTTGTTCGG
T. tuberculata	sugar dehydrogenase3 (GDH3)	Ttu_GDH3_F	GACAACGACGATTGGCACAC
T. tuberculata	sugar dehydrogenase3 (GDH3)	Ttu_GDH3_R	AAAGGATGGCGGAACCTCTG

## Sheet: Data 4. Gain&Loss_GO
goClass	Groups	Description	Genenumerator	Genedenominator	BGnumerator	BGdenominator	pvalue	p.adjust	qvalue	geneID	Count	ONTOLOGY	ratio1	ratio2
GO:0000001	Common (4880)	mitochondrion inheritance	3	6152	3	7804	0.489838	0.96084	0.825874	OG0001855.1/OG0001855.2/OG0002739.1	3	biological_process	1	0.000487646
GO:0000002	Centipede-specific (1089)	mitochondrial genome maintenance	2	535	7	8124	0.072881	0.471116	0.447754	OG0000572.2/OG0000572.1	2	biological_process	0.285714	0.00373832
GO:0000002	Common (4880)	mitochondrial genome maintenance	5	6152	7	7804	0.831376	0.989231	0.850277	OG0000757.1/OG0004119.1/OG0004650.1/OG0005254.1/OG0007417.1	5	biological_process	0.714286	0.000812744
GO:0000003	Common (4880)	reproduction	1470	6152	1686	7804	2.78126e-23	1.05313e-20	9.05203e-21	OG0000007.1/OG0000007.3/OG0000007.2/OG0000007.9/OG0000007.4/OG0000007.14/OG0000007.11/OG0000007.6/OG0000007.5/OG0000007.10/OG0000007.22/OG0000007.7/OG0000007.12/OG0000007.8/OG0000007.18/OG0000007.16/OG0000007.25/OG0000007.23/OG0000007.13/OG0000007.24/OG0000007.17/OG0000007.19/OG0000007.15/OG0000007.21/OG0000007.20/OG0000012.4/OG0000012.16/OG0000012.15/OG0000012.8/OG0000012.18/OG0000012.9/OG000001…	1470	biological_process	0.871886	0.238947
GO:0000003	Centipede-specific (1089)	reproduction	61	535	1751	8124	1	1	0.950412	OG0000216.1/OG0000216.2/OG0001024.1/OG0001373.1/OG0001398.1/OG0001573.1/OG0001795.2/OG0001795.1/OG0001920.1/OG0002011.1/OG0002011.2/OG0002186.1/OG0002306.2/OG0002306.1/OG0002527.1/OG0002676.1/OG0002830.1/OG0002905.1/OG0002978.1/OG0003207.1/OG0003229.1/OG0003313.2/OG0003313.1/OG0003315.1/OG0003315.2/OG0003350.1/OG0003447.1/OG0003671.1/OG0003874.1/OG0003959.1/OG0004031.1/OG0004585.1/OG0004706.1/OG0…	61	biological_process	0.0348372	0.114019
GO:0000003	Millipede-specific (1454)	reproduction	90	787	1543	7393	1	1	0.966855	OG0000198.3/OG0000198.5/OG0000198.4/OG0000198.2/OG0000198.1/OG0000835.3/OG0000835.2/OG0000835.1/OG0001311.1/OG0001311.2/OG0001790.2/OG0001790.1/OG0001825.2/OG0001825.1/OG0001940.1/OG0001950.1/OG0001974.1/OG0002032.1/OG0002032.2/OG0002073.1/OG0002073.2/OG0002145.1/OG0002257.2/OG0002257.1/OG0002264.1/OG0002353.1/OG0002401.1/OG0002444.1/OG0002583.1/OG0002646.1/OG0002653.1/OG0002660.1/OG0003125.1/OG0…	90	biological_process	0.0583279	0.114358
GO:0000009	Millipede-specific (1454)	alpha-1,6-mannosyltransferase activity	1	787	1	7393	0.106452	0.63267	0.6117	OG0007614.1	1	molecular_function	1	0.00127065
GO:0000011	Millipede-specific (1454)	vacuole inheritance	1	787	1	7393	0.106452	0.63267	0.6117	OG0007639.1	1	biological_process	1	0.00127065
GO:0000012	Common (4880)	single strand break repair	1	6152	2	7804	0.95521	1	0.859533	OG0005473.1	1	biological_process	0.5	0.000162549
GO:0000012	Millipede-specific (1454)	single strand break repair	1	787	2	7393	0.201585	0.83876	0.81096	OG0007550.1	1	biological_process	0.5	0.00127065
GO:0000014	Common (4880)	single-stranded DNA endodeoxyribonuclease activity	1	6152	2	7804	0.95521	1	0.859533	OG0003941.1	1	molecular_function	0.5	0.000162549
GO:0000014	Millipede-specific (1454)	single-stranded DNA endodeoxyribonuclease activity	1	787	2	7393	0.201585	0.83876	0.81096	OG0006050.1	1	molecular_function	0.5	0.00127065
GO:0000018	Common (4880)	regulation of DNA recombination	22	6152	26	7804	0.328426	0.859249	0.738553	OG0000696.1/OG0000696.2/OG0000696.3/OG0001078.2/OG0001078.3/OG0001078.1/OG0001275.2/OG0001275.1/OG0001648.2/OG0001648.1/OG0002024.1/OG0002024.2/OG0002502.1/OG0003266.2/OG0003266.1/OG0004089.1/OG0005354.1/OG0005510.1/OG0006198.1/OG0006375.1/OG0006680.1/OG0006850.1	22	biological_process	0.846154	0.00357607
GO:0000018	Millipede-specific (1454)	regulation of DNA recombination	1	787	22	7393	0.916252	1	0.966855	OG0006786.1	1	biological_process	0.0454545	0.00127065
GO:0000018	Centipede-specific (1089)	regulation of DNA recombination	1	535	26	8124	0.83035	1	0.950412	OG0005706.1	1	biological_process	0.0384615	0.00186916
GO:0000019	Common (4880)	regulation of mitotic recombination	4	6152	5	7804	0.713207	0.968912	0.832812	OG0001275.2/OG0001275.1/OG0004089.1/OG0005510.1	4	biological_process	0.8	0.000650195
GO:0000022	Common (4880)	mitotic spindle elongation	17	6152	19	7804	0.200513	0.65496	0.56296	OG0000745.2/OG0000745.1/OG0000745.3/OG0000971.1/OG0000971.2/OG0000971.3/OG0001212.2/OG0001212.1/OG0001466.2/OG0001466.1/OG0001510.2/OG0001510.1/OG0001963.1/OG0001963.2/OG0002745.1/OG0002745.2/OG0002934.1	17	biological_process	0.894737	0.00276333
GO:0000022	Millipede-specific (1454)	mitotic spindle elongation	1	787	16	7393	0.835167	1	0.966855	OG0001851.1	1	biological_process	0.0625	0.00127065
GO:0000023	Common (4880)	maltose metabolic process	4	6152	4	7804	0.386106	0.908295	0.78071	OG0000291.3/OG0000291.4/OG0000291.2/OG0000291.1	4	biological_process	1	0.000650195
GO:0000026	Common (4880)	alpha-1,2-mannosyltransferase activity	1	6152	2	7804	0.95521	1	0.859533	OG0007239.1	1	molecular_function	0.5	0.000162549
GO:0000027	Centipede-specific (1089)	ribosomal large subunit assembly	4	535	20	8124	0.0387609	0.432414	0.410971	OG0002001.2/OG0002001.1/OG0008050.1/OG0008520.1	4	biological_process	0.2	0.00747664
GO:0000027	Common (4880)	ribosomal large subunit assembly	14	6152	20	7804	0.889479	1	0.859533	OG0001016.1/OG0001016.2/OG0002785.2/OG0002785.1/OG0003931.1/OG0004252.1/OG0004920.1/OG0004994.1/OG0005824.1/OG0006274.1/OG0006369.1/OG0006623.1/OG0006912.1/OG0007246.1	14	biological_process	0.7	0.00227568
GO:0000027	Millipede-specific (1454)	ribosomal large subunit assembly	1	787	19	7393	0.882499	1	0.966855	OG0006670.1	1	biological_process	0.0526316	0.00127065
GO:0000028	Common (4880)	ribosomal small subunit assembly	11	6152	15	7804	0.804529	0.969709	0.833497	OG0000580.2/OG0000580.1/OG0000580.3/OG0001744.1/OG0003396.1/OG0003466.1/OG0003830.1/OG0003951.1/OG0004487.1/OG0005423.1/OG0005804.1	11	biological_process	0.733333	0.00178804
GO:0000028	Millipede-specific (1454)	ribosomal small subunit assembly	2	787	17	7393	0.553809	1	0.966855	OG0005866.1/OG0006974.1	2	biological_process	0.117647	0.0025413
GO:0000030	Millipede-specific (1454)	mannosyltransferase activity	5	787	13	7393	0.00837192	0.243239	0.235177	OG0005697.1/OG0005798.1/OG0006232.1/OG0007614.1/OG0007816.1	5	molecular_function	0.384615	0.00635324
GO:0000030	Common (4880)	mannosyltransferase activity	9	6152	15	7804	0.975716	1	0.859533	OG0001618.1/OG0001618.2/OG0002863.1/OG0003756.1/OG0004483.1/OG0005396.1/OG0006390.1/OG0006792.1/OG0007239.1	9	molecular_function	0.6	0.00146294
GO:0000033	Millipede-specific (1454)	alpha-1,3-mannosyltransferase activity	2	787	2	7393	0.0113192	0.243239	0.235177	OG0005798.1/OG0007816.1	2	molecular_function	1	0.0025413
GO:0000035	Common (4880)	acyl binding	2	6152	2	7804	0.621417	0.968912	0.832812	OG0001668.1/OG0001668.2	2	molecular_function	1	0.000325098
GO:0000036	Common (4880)	acyl carrier activity	2	6152	2	7804	0.621417	0.968912	0.832812	OG0001668.1/OG0001668.2	2	molecular_function	1	0.000325098
GO:0000038	Common (4880)	very long-chain fatty acid metabolic process	15	6152	17	7804	0.26924	0.771664	0.663271	OG0000125.4/OG0000125.3/OG0000125.7/OG0000125.5/OG0000125.1/OG0000125.2/OG0000125.6/OG0000173.4/OG0000173.2/OG0000173.3/OG0000173.1/OG0004468.1/OG0006502.1/OG0006722.1/OG0007073.1	15	biological_process	0.882353	0.00243823
GO:0000038	Millipede-specific (1454)	very long-chain fatty acid metabolic process	2	787	17	7393	0.553809	1	0.966855	OG0005516.1/OG0007983.1	2	biological_process	0.117647	0.0025413
GO:0000041	Millipede-specific (1454)	transition metal ion transport	4	787	46	7393	0.736598	1	0.966855	OG0000479.2/OG0000479.1/OG0005326.1/OG0008804.1	4	biological_process	0.0869565	0.00508259
GO:0000041	Centipede-specific (1089)	transition metal ion transport	2	535	70	8124	0.950275	1	0.950412	OG0001215.1/OG0001215.2	2	biological_process	0.0285714	0.00373832
GO:0000041	Common (4880)	transition metal ion transport	60	6152	67	7804	0.0168569	0.124873	0.107333	OG0000031.13/OG0000031.5/OG0000031.16/OG0000031.1/OG0000031.4/OG0000031.14/OG0000031.8/OG0000031.9/OG0000031.10/OG0000031.2/OG0000031.6/OG0000031.7/OG0000031.12/OG0000031.15/OG0000031.3/OG0000031.11/OG0000031.17/OG0000196.3/OG0000196.5/OG0000196.4/OG0000196.1/OG0000196.2/OG0000236.3/OG0000236.2/OG0000236.1/OG0000271.2/OG0000271.1/OG0000271.4/OG0000271.3/OG0000370.4/OG0000370.1/OG0000370.2/OG00003…	60	biological_process	0.895522	0.00975293
GO:0000045	Millipede-specific (1454)	autophagosome assembly	5	787	33	7393	0.271174	0.978638	0.946201	OG0001104.2/OG0001104.1/OG0005427.1/OG0007852.1/OG0008221.1	5	biological_process	0.151515	0.00635324
GO:0000045	Centipede-specific (1089)	autophagosome assembly	1	535	37	8124	0.920049	1	0.950412	OG0006472.1	1	biological_process	0.027027	0.00186916
GO:0000045	Common (4880)	autophagosome assembly	24	6152	35	7804	0.949601	1	0.859533	OG0001462.1/OG0001462.2/OG0001552.2/OG0001552.1/OG0001793.2/OG0001793.1/OG0002514.1/OG0002514.2/OG0002614.1/OG0002809.2/OG0002809.1/OG0003112.1/OG0003473.1/OG0003484.1/OG0004301.1/OG0004943.1/OG0005359.1/OG0005465.1/OG0005543.1/OG0005838.1/OG0006188.1/OG0007097.1/OG0007215.1/OG0008398.1	24	biological_process	0.685714	0.00390117
GO:0000049	Millipede-specific (1454)	tRNA binding	2	787	19	7393	0.615804	1	0.966855	OG0006377.1/OG0007355.1	2	molecular_function	0.105263	0.0025413
GO:0000049	Common (4880)	tRNA binding	16	6152	18	7804	0.232814	0.713825	0.613557	OG0000476.1/OG0000476.2/OG0000476.3/OG0000556.3/OG0000556.1/OG0000556.2/OG0001027.2/OG0001027.1/OG0002126.2/OG0002126.1/OG0003486.1/OG0003710.1/OG0005656.1/OG0006417.1/OG0006748.1/OG0008523.1	16	molecular_function	0.888889	0.00260078
GO:0000050	Common (4880)	urea cycle	3	6152	3	7804	0.489838	0.96084	0.825874	OG0000576.2/OG0000576.1/OG0004291.1	3	biological_process	1	0.000487646
GO:0000053	Common (4880)	argininosuccinate metabolic process	1	6152	1	7804	0.788314	0.968912	0.832812	OG0004291.1	1	biological_process	1	0.000162549
GO:0000054	Millipede-specific (1454)	ribosomal subunit export from nucleus	2	787	11	7393	0.330137	1	0.966855	OG0004282.1/OG0008132.1	2	biological_process	0.181818	0.0025413
GO:0000054	Common (4880)	ribosomal subunit export from nucleus	9	6152	11	7804	0.57861	0.968912	0.832812	OG0004341.1/OG0004471.1/OG0005171.1/OG0005494.1/OG0005541.1/OG0005830.1/OG0006514.1/OG0007246.1/OG0007801.1	9	biological_process	0.818182	0.00146294
GO:0000055	Millipede-specific (1454)	ribosomal large subunit export from nucleus	1	787	6	7393	0.491136	1	0.966855	OG0008132.1	1	biological_process	0.166667	0.00127065
GO:0000055	Common (4880)	ribosomal large subunit export from nucleus	5	6152	6	7804	0.626651	0.968912	0.832812	OG0004341.1/OG0004471.1/OG0005830.1/OG0007246.1/OG0007801.1	5	biological_process	0.833333	0.000812744
GO:0000056	Common (4880)	ribosomal small subunit export from nucleus	3	6152	3	7804	0.489838	0.96084	0.825874	OG0004341.1/OG0004471.1/OG0005494.1	3	biological_process	1	0.000487646
GO:0000060	Centipede-specific (1089)	obsolete protein import into nucleus, translocation	1	535	10	8124	0.494203	1	0.950412	OG0002287.1	1	biological_process	0.1	0.00186916
GO:0000060	Common (4880)	obsolete protein import into nucleus, translocation	8	6152	9	7804	0.401577	0.915255	0.786692	OG0001639.1/OG0001639.2/OG0001682.1/OG0001682.2/OG0003250.1/OG0003852.1/OG0005080.1/OG0005461.1	8	biological_process	0.888889	0.00130039
GO:0000062	Common (4880)	fatty-acyl-CoA binding	1	6152	1	7804	0.788314	0.968912	0.832812	OG0003248.1	1	molecular_function	1	0.000162549
GO:0000064	Common (4880)	L-ornithine transmembrane transporter activity	2	6152	3	7804	0.884576	1	0.859533	OG0001272.2/OG0001272.1	2	molecular_function	0.666667	0.000325098
GO:0000064	Millipede-specific (1454)	L-ornithine transmembrane transporter activity	1	787	3	7393	0.286601	0.978638	0.946201	OG0006285.1	1	molecular_function	0.333333	0.00127065
GO:0000070	Millipede-specific (1454)	mitotic sister chromatid segregation	8	787	104	7393	0.877189	1	0.966855	OG0001825.2/OG0001825.1/OG0001851.1/OG0003125.1/OG0006872.1/OG0007981.1/OG0008145.1/OG0008170.1	8	biological_process	0.0769231	0.0101652
GO:0000070	Centipede-specific (1089)	mitotic sister chromatid segregation	3	535	124	8124	0.990177	1	0.950412	OG0006435.1/OG0006435.2/OG0007264.1	3	biological_process	0.0241935	0.00560748
GO:0000070	Common (4880)	mitotic sister chromatid segregation	107	6152	122	7804	0.00773712	0.0698185	0.0600113	OG0000083.8/OG0000083.1/OG0000083.3/OG0000083.5/OG0000083.6/OG0000083.4/OG0000083.2/OG0000083.7/OG0000187.6/OG0000187.5/OG0000187.4/OG0000187.3/OG0000187.1/OG0000187.2/OG0000283.4/OG0000283.3/OG0000283.1/OG0000283.2/OG0000344.3/OG0000344.1/OG0000344.4/OG0000344.2/OG0000358.2/OG0000358.1/OG0000358.3/OG0000358.4/OG0000404.1/OG0000404.2/OG0000404.3/OG0000404.4/OG0000456.4/OG0000456.2/OG0000456.3/OG0…	107	biological_process	0.877049	0.0173927
GO:0000075	Centipede-specific (1089)	cell cycle checkpoint	7	535	78	8124	0.252819	0.893696	0.84938	OG0003315.1/OG0003315.2/OG0005518.1/OG0006047.1/OG0006435.1/OG0006435.2/OG0007345.1	7	biological_process	0.0897436	0.0130841
GO:0000075	Common (4880)	cell cycle checkpoint	58	6152	74	7804	0.604135	0.968912	0.832812	OG0000186.3/OG0000186.6/OG0000186.1/OG0000186.4/OG0000186.2/OG0000186.5/OG0000318.4/OG0000318.2/OG0000318.1/OG0000318.3/OG0000419.4/OG0000419.3/OG0000419.2/OG0000419.1/OG0000712.1/OG0000712.2/OG0000828.1/OG0000828.2/OG0001222.1/OG0001222.2/OG0001299.3/OG0001299.2/OG0001299.1/OG0001772.2/OG0001772.1/OG0001936.1/OG0001936.2/OG0002024.1/OG0002024.2/OG0002165.1/OG0002387.1/OG0002910.2/OG0002910.1/OG0…	58	biological_process	0.783784	0.00942783
GO:0000075	Millipede-specific (1454)	cell cycle checkpoint	6	787	69	7393	0.757594	1	0.966855	OG0003125.1/OG0005534.1/OG0005749.1/OG0006712.1/OG0007229.1/OG0007796.1	6	biological_process	0.0869565	0.00762389
GO:0000076	Common (4880)	DNA replication checkpoint	14	6152	18	7804	0.67156	0.968912	0.832812	OG0000828.1/OG0000828.2/OG0001299.3/OG0001299.2/OG0001299.1/OG0001772.2/OG0001772.1/OG0003763.1/OG0004263.1/OG0004957.1/OG0005078.1/OG0005871.1/OG0005926.1/OG0006656.1	14	biological_process	0.777778	0.00227568
GO:0000076	Centipede-specific (1089)	DNA replication checkpoint	2	535	18	8124	0.334337	0.97804	0.929542	OG0005518.1/OG0007345.1	2	biological_process	0.111111	0.00373832
GO:0000076	Millipede-specific (1454)	DNA replication checkpoint	1	787	19	7393	0.882499	1	0.966855	OG0007796.1	1	biological_process	0.0526316	0.00127065
GO:0000077	Centipede-specific (1089)	DNA damage checkpoint	3	535	41	8124	0.512634	1	0.950412	OG0003315.1/OG0003315.2/OG0006047.1	3	biological_process	0.0731707	0.00560748
GO:0000077	Common (4880)	DNA damage checkpoint	31	6152	38	7804	0.428972	0.96084	0.825874	OG0000318.4/OG0000318.2/OG0000318.1/OG0000318.3/OG0000419.4/OG0000419.3/OG0000419.2/OG0000419.1/OG0000712.1/OG0000712.2/OG0001772.2/OG0001772.1/OG0001936.1/OG0001936.2/OG0002024.1/OG0002024.2/OG0002387.1/OG0002910.2/OG0002910.1/OG0003763.1/OG0004263.1/OG0004957.1/OG0005078.1/OG0005347.1/OG0005432.1/OG0005537.1/OG0005926.1/OG0006464.1/OG0006647.1/OG0006656.1/OG0007200.1	31	biological_process	0.815789	0.00503901
GO:0000077	Millipede-specific (1454)	DNA damage checkpoint	4	787	37	7393	0.565432	1	0.966855	OG0005534.1/OG0005749.1/OG0007229.1/OG0007796.1	4	biological_process	0.108108	0.00508259
GO:0000079	Millipede-specific (1454)	regulation of cyclin-dependent protein serine/threonine kinase activity	4	787	17	7393	0.0987948	0.63267	0.6117	OG0001046.2/OG0001046.1/OG0004488.1/OG0004905.1	4	biological_process	0.235294	0.00508259
GO:0000079	Common (4880)	regulation of cyclin-dependent protein serine/threonine kinase activity	10	6152	18	7804	0.993729	1	0.859533	OG0002668.2/OG0002668.1/OG0004038.1/OG0004269.1/OG0005405.1/OG0005686.1/OG0005998.1/OG0006279.1/OG0006394.1/OG0007638.1	10	biological_process	0.555556	0.00162549
GO:0000079	Centipede-specific (1089)	regulation of cyclin-dependent protein serine/threonine kinase activity	2	535	17	8124	0.30952	0.961859	0.914163	OG0001573.1/OG0007602.1	2	biological_process	0.117647	0.00373832
GO:0000082	Common (4880)	G1/S transition of mitotic cell cycle	25	6152	26	7804	0.0163288	0.121326	0.104284	OG0000375.4/OG0000375.3/OG0000375.2/OG0000375.1/OG0000419.4/OG0000419.3/OG0000419.2/OG0000419.1/OG0000526.3/OG0000526.2/OG0000526.1/OG0000812.1/OG0000812.2/OG0000812.3/OG0001257.1/OG0001257.2/OG0002144.1/OG0002144.2/OG0002298.1/OG0003243.1/OG0003292.1/OG0003730.1/OG0004628.1/OG0004933.1/OG0005811.1	25	biological_process	0.961538	0.00406372
GO:0000082	Millipede-specific (1454)	G1/S transition of mitotic cell cycle	1	787	21	7393	0.906243	1	0.966855	OG0006855.1	1	biological_process	0.047619	0.00127065
GO:0000086	Centipede-specific (1089)	G2/M transition of mitotic cell cycle	2	535	20	8124	0.383095	1	0.950412	OG0003959.1/OG0008164.1	2	biological_process	0.1	0.00373832
GO:0000086	Common (4880)	G2/M transition of mitotic cell cycle	19	6152	21	7804	0.147141	0.546114	0.469403	OG0000358.2/OG0000358.1/OG0000358.3/OG0000358.4/OG0000419.4/OG0000419.3/OG0000419.2/OG0000419.1/OG0000525.3/OG0000525.1/OG0000525.2/OG0000832.1/OG0000832.3/OG0000832.2/OG0001200.2/OG0001200.1/OG0002144.1/OG0002144.2/OG0004771.1	19	biological_process	0.904762	0.00308843
GO:0000095	Centipede-specific (1089)	S-adenosyl-L-methionine transmembrane transporter activity	1	535	1	8124	0.0658543	0.448761	0.426507	OG0005373.1	1	molecular_function	1	0.00186916
GO:0000096	Centipede-specific (1089)	sulfur amino acid metabolic process	2	535	14	8124	0.234369	0.852732	0.810447	OG0004475.1/OG0008996.1	2	biological_process	0.142857	0.00373832
GO:0000096	Common (4880)	sulfur amino acid metabolic process	10	6152	14	7804	0.843968	0.999142	0.858795	OG0000723.3/OG0000723.2/OG0000723.1/OG0001443.1/OG0001443.2/OG0003977.1/OG0004134.1/OG0005370.1/OG0006186.1/OG0006407.1	10	biological_process	0.714286	0.00162549
GO:0000096	Millipede-specific (1454)	sulfur amino acid metabolic process	2	787	14	7393	0.448287	1	0.966855	OG0003923.1/OG0003923.2	2	biological_process	0.142857	0.0025413
GO:0000097	Common (4880)	sulfur amino acid biosynthetic process	5	6152	7	7804	0.831376	0.989231	0.850277	OG0000723.3/OG0000723.2/OG0000723.1/OG0004134.1/OG0006186.1	5	biological_process	0.714286	0.000812744
GO:0000097	Millipede-specific (1454)	sulfur amino acid biosynthetic process	2	787	8	7393	0.206239	0.83876	0.81096	OG0003923.1/OG0003923.2	2	biological_process	0.25	0.0025413
GO:0000098	Centipede-specific (1089)	sulfur amino acid catabolic process	1	535	1	8124	0.0658543	0.448761	0.426507	OG0008996.1	1	biological_process	1	0.00186916
GO:0000099	Common (4880)	sulfur amino acid transmembrane transporter activity	2	6152	2	7804	0.621417	0.968912	0.832812	OG0001754.1/OG0001754.2	2	molecular_function	1	0.000325098
GO:0000101	Common (4880)	sulfur amino acid transport	2	6152	2	7804	0.621417	0.968912	0.832812	OG0001754.1/OG0001754.2	2	biological_process	1	0.000325098
GO:0000103	Common (4880)	sulfate assimilation	1	6152	1	7804	0.788314	0.968912	0.832812	OG0003477.1	1	biological_process	1	0.000162549
GO:0000104	Millipede-specific (1454)	succinate dehydrogenase activity	1	787	4	7393	0.362574	1	0.966855	OG0005861.1	1	molecular_function	0.25	0.00127065
GO:0000104	Common (4880)	succinate dehydrogenase activity	2	6152	4	7804	0.968118	1	0.859533	OG0002467.1/OG0003302.1	2	molecular_function	0.5	0.000325098
GO:0000109	Common (4880)	nucleotide-excision repair complex	2	6152	4	7804	0.968118	1	0.859533	OG0003941.1/OG0004245.1	2	cellular_component	0.5	0.000325098
GO:0000109	Millipede-specific (1454)	nucleotide-excision repair complex	1	787	4	7393	0.362574	1	0.966855	OG0006050.1	1	cellular_component	0.25	0.00127065
GO:0000110	Millipede-specific (1454)	nucleotide-excision repair factor 1 complex	1	787	3	7393	0.286601	0.978638	0.946201	OG0006050.1	1	cellular_component	0.333333	0.00127065
GO:0000110	Common (4880)	nucleotide-excision repair factor 1 complex	1	6152	3	7804	0.990528	1	0.859533	OG0003941.1	1	cellular_component	0.333333	0.000162549
GO:0000111	Common (4880)	nucleotide-excision repair factor 2 complex	1	6152	1	7804	0.788314	0.968912	0.832812	OG0004245.1	1	cellular_component	1	0.000162549
GO:0000117	Centipede-specific (1089)	regulation of transcription involved in G2/M transition of mitotic cell cycle	1	535	1	8124	0.0658543	0.448761	0.426507	OG0003959.1	1	biological_process	1	0.00186916
GO:0000118	Millipede-specific (1454)	histone deacetylase complex	2	787	28	7393	0.815038	1	0.966855	OG0003220.1/OG0007327.1	2	cellular_component	0.0714286	0.0025413
GO:0000118	Centipede-specific (1089)	histone deacetylase complex	1	535	34	8124	0.90183	1	0.950412	OG0003874.1	1	cellular_component	0.0294118	0.00186916
GO:0000118	Common (4880)	histone deacetylase complex	26	6152	33	7804	0.601908	0.968912	0.832812	OG0000671.3/OG0000671.1/OG0000671.2/OG0000890.3/OG0000890.2/OG0000890.1/OG0001719.1/OG0001936.1/OG0001936.2/OG0002075.2/OG0002075.1/OG0002460.1/OG0002557.2/OG0002557.1/OG0003703.1/OG0004351.1/OG0004365.1/OG0004387.1/OG0004656.1/OG0004815.1/OG0004912.1/OG0004952.1/OG0005367.1/OG0006465.1/OG0006894.1/OG0007063.1	26	cellular_component	0.787879	0.00422627
GO:0000122	Centipede-specific (1089)	negative regulation of transcription by RNA polymerase II	9	535	252	8124	0.987649	1	0.950412	OG0002905.1/OG0003353.1/OG0004075.1/OG0004956.1/OG0005572.1/OG0006389.1/OG0006412.1/OG0008269.1/OG0009738.1	9	biological_process	0.0357143	0.0168224
GO:0000122	Common (4880)	negative regulation of transcription by RNA polymerase II	245	6152	277	7804	1.56529e-05	0.000421045	0.000361902	OG0000011.11/OG0000011.3/OG0000011.1/OG0000011.16/OG0000011.20/OG0000011.8/OG0000011.5/OG0000011.6/OG0000011.19/OG0000011.2/OG0000011.15/OG0000011.13/OG0000011.4/OG0000011.7/OG0000011.17/OG0000011.18/OG0000011.14/OG0000011.9/OG0000011.12/OG0000011.10/OG0000020.1/OG0000020.2/OG0000020.9/OG0000020.3/OG0000020.13/OG0000020.6/OG0000020.5/OG0000020.4/OG0000020.11/OG0000020.10/OG0000020.8/OG0000020.7/O…	245	biological_process	0.884477	0.0398244
GO:0000122	Millipede-specific (1454)	negative regulation of transcription by RNA polymerase II	10	787	258	7393	0.999984	1	0.966855	OG0001940.1/OG0002257.2/OG0002257.1/OG0003151.1/OG0003220.1/OG0003335.1/OG0004598.1/OG0006257.1/OG0008056.1/OG0009053.1	10	biological_process	0.0387597	0.0127065
GO:0000123	Common (4880)	histone acetyltransferase complex	55	6152	76	7804	0.932938	1	0.859533	OG0000074.1/OG0000074.8/OG0000074.3/OG0000074.2/OG0000074.6/OG0000074.5/OG0000074.7/OG0000074.4/OG0000318.4/OG0000318.2/OG0000318.1/OG0000318.3/OG0000613.1/OG0000613.3/OG0000613.2/OG0000618.2/OG0000618.1/OG0000618.3/OG0000828.1/OG0000828.2/OG0000890.3/OG0000890.2/OG0000890.1/OG0001087.1/OG0001087.2/OG0001173.2/OG0001173.1/OG0002443.2/OG0002443.1/OG0003190.1/OG0003584.1/OG0003718.1/OG0004207.1/OG0…	55	cellular_component	0.723684	0.00894018
GO:0000123	Centipede-specific (1089)	histone acetyltransferase complex	5	535	76	8124	0.567192	1	0.950412	OG0003350.1/OG0005695.1/OG0006594.1/OG0007144.1/OG0007344.1	5	cellular_component	0.0657895	0.00934579
GO:0000123	Millipede-specific (1454)	histone acetyltransferase complex	10	787	71	7393	0.21964	0.881607	0.852386	OG0004040.1/OG0004702.1/OG0006064.1/OG0006257.1/OG0006813.1/OG0007127.1/OG0007826.1/OG0008019.1/OG0008098.1/OG0008519.1	10	cellular_component	0.140845	0.0127065
GO:0000124	Millipede-specific (1454)	SAGA complex	2	787	15	7393	0.485054	1	0.966855	OG0007826.1/OG0008098.1	2	cellular_component	0.133333	0.0025413
GO:0000124	Common (4880)	SAGA complex	13	6152	18	7804	0.837065	0.993	0.853516	OG0001087.1/OG0001087.2/OG0001173.2/OG0001173.1/OG0004207.1/OG0004251.1/OG0004400.1/OG0005091.1/OG0005284.1/OG0005677.1/OG0005932.1/OG0006152.1/OG0006381.1	13	cellular_component	0.722222	0.00211313
GO:0000124	Centipede-specific (1089)	SAGA complex	1	535	19	8124	0.726327	1	0.950412	OG0006594.1	1	cellular_component	0.0526316	0.00186916
GO:0000126	Millipede-specific (1454)	transcription factor TFIIIB complex	1	787	4	7393	0.362574	1	0.966855	OG0006761.1	1	cellular_component	0.25	0.00127065
GO:0000126	Common (4880)	transcription factor TFIIIB complex	4	6152	5	7804	0.713207	0.968912	0.832812	OG0002794.2/OG0002794.1/OG0002937.1/OG0002937.2	4	cellular_component	0.8	0.000650195
GO:0000127	Common (4880)	transcription factor TFIIIC complex	3	6152	3	7804	0.489838	0.96084	0.825874	OG0002742.1/OG0003279.1/OG0005453.1	3	cellular_component	1	0.000487646
GO:0000132	Millipede-specific (1454)	establishment of mitotic spindle orientation	1	787	20	7393	0.89504	1	0.966855	OG0002259.1	1	biological_process	0.05	0.00127065
GO:0000132	Common (4880)	establishment of mitotic spindle orientation	18	6152	23	7804	0.642826	0.968912	0.832812	OG0001420.1/OG0001963.1/OG0001963.2/OG0002273.1/OG0002273.2/OG0002379.1/OG0002379.2/OG0002487.1/OG0002885.1/OG0002947.2/OG0002947.1/OG0003049.1/OG0003061.1/OG0003580.1/OG0003721.1/OG0004103.1/OG0005541.1/OG0005786.1	18	biological_process	0.782609	0.00292588
GO:0000132	Centipede-specific (1089)	establishment of mitotic spindle orientation	2	535	24	8124	0.475433	1	0.950412	OG0003229.1/OG0006082.1	2	biological_process	0.0833333	0.00373832
GO:0000137	Centipede-specific (1089)	Golgi cis cisterna	1	535	10	8124	0.494203	1	0.950412	OG0006049.1	1	cellular_component	0.1	0.00186916
GO:0000137	Millipede-specific (1454)	Golgi cis cisterna	2	787	10	7393	0.288958	0.978638	0.946201	OG0005842.1/OG0008715.1	2	cellular_component	0.2	0.0025413
GO:0000137	Common (4880)	Golgi cis cisterna	7	6152	10	7804	0.857786	1	0.859533	OG0002360.1/OG0002360.2/OG0002504.2/OG0002504.1/OG0003856.1/OG0005401.1/OG0007278.1	7	cellular_component	0.7	0.00113784
GO:0000138	Common (4880)	Golgi trans cisterna	4	6152	10	7804	0.99877	1	0.859533	OG0003044.1/OG0005546.1/OG0005864.1/OG0006775.1	4	cellular_component	0.4	0.000650195
GO:0000138	Millipede-specific (1454)	Golgi trans cisterna	3	787	10	7393	0.0816028	0.63267	0.6117	OG0005122.1/OG0005842.1/OG0008526.1	3	cellular_component	0.3	0.00381194
GO:0000138	Centipede-specific (1089)	Golgi trans cisterna	1	535	9	8124	0.458503	1	0.950412	OG0007458.1	1	cellular_component	0.111111	0.00186916
GO:0000139	Common (4880)	Golgi membrane	49	6152	66	7804	0.856678	1	0.859533	OG0000059.3/OG0000059.9/OG0000059.6/OG0000059.5/OG0000059.11/OG0000059.10/OG0000059.1/OG0000059.8/OG0000059.4/OG0000059.7/OG0000059.2/OG0000550.1/OG0000550.3/OG0000550.2/OG0001690.1/OG0001946.2/OG0001946.1/OG0002133.1/OG0002398.1/OG0002404.1/OG0002404.2/OG0002408.2/OG0002408.1/OG0002472.1/OG0002573.1/OG0002879.2/OG0002879.1/OG0002921.1/OG0003234.2/OG0003234.1/OG0003280.1/OG0003540.1/OG0003813.1/O…	49	cellular_component	0.742424	0.00796489
GO:0000139	Millipede-specific (1454)	Golgi membrane	9	787	60	7393	0.183524	0.83876	0.81096	OG0003797.1/OG0005842.1/OG0005907.1/OG0006043.1/OG0006771.1/OG0006969.1/OG0007253.1/OG0007318.1/OG0008526.1	9	cellular_component	0.15	0.0114358
GO:0000139	Centipede-specific (1089)	Golgi membrane	12	535	77	8124	0.00421866	0.0863761	0.0820929	OG0000512.1/OG0000512.8/OG0000512.3/OG0000512.7/OG0000512.9/OG0000512.5/OG0000512.6/OG0000512.4/OG0000512.2/OG0005794.1/OG0006692.1/OG0007000.1	12	cellular_component	0.155844	0.0224299
GO:0000145	Centipede-specific (1089)	exocyst	1	535	12	8124	0.558707	1	0.950412	OG0003474.1	1	cellular_component	0.0833333	0.00186916
GO:0000145	Common (4880)	exocyst	9	6152	12	7804	0.762771	0.968912	0.832812	OG0003655.1/OG0003655.2/OG0004077.1/OG0004149.1/OG0004384.1/OG0005584.1/OG0006011.1/OG0006284.1/OG0007811.1	9	cellular_component	0.75	0.00146294
GO:0000146	Common (4880)	microfilament motor activity	3	6152	3	7804	0.489838	0.96084	0.825874	OG0000917.2/OG0000917.1/OG0005491.1	3	molecular_function	1	0.000487646
GO:0000149	Millipede-specific (1454)	SNARE binding	5	787	50	7393	0.62711	1	0.966855	OG0004941.1/OG0005889.1/OG0007747.1/OG0008022.1/OG0008526.1	5	molecular_function	0.1	0.00635324
GO:0000149	Common (4880)	SNARE binding	44	6152	57	7804	0.68805	0.968912	0.832812	OG0000614.3/OG0000614.2/OG0000614.1/OG0000771.3/OG0000771.2/OG0000771.1/OG0001149.1/OG0001149.2/OG0001229.3/OG0001229.1/OG0001229.2/OG0001528.2/OG0001528.1/OG0001944.1/OG0002077.2/OG0002077.1/OG0002161.1/OG0002161.2/OG0002380.1/OG0002618.2/OG0002618.1/OG0002667.1/OG0002947.2/OG0002947.1/OG0003044.1/OG0003548.1/OG0003573.1/OG0003822.1/OG0003849.1/OG0004073.1/OG0004158.1/OG0004310.1/OG0005277.1/OG0…	44	molecular_function	0.77193	0.00715215
GO:0000149	Centipede-specific (1089)	SNARE binding	14	535	61	8124	3.06918e-05	0.00192986	0.00183416	OG0000512.1/OG0000512.8/OG0000512.3/OG0000512.7/OG0000512.9/OG0000512.5/OG0000512.6/OG0000512.4/OG0000512.2/OG0002231.1/OG0002231.2/OG0003286.1/OG0004117.2/OG0004117.1	14	molecular_function	0.229508	0.0261682
GO:0000150	Millipede-specific (1454)	recombinase activity	2	787	5	7393	0.0910065	0.63267	0.6117	OG0007744.1/OG0008455.1	2	molecular_function	0.4	0.0025413
GO:0000150	Common (4880)	recombinase activity	3	6152	5	7804	0.932773	1	0.859533	OG0006375.1/OG0006850.1/OG0008000.1	3	molecular_function	0.6	0.000487646
GO:0000151	Millipede-specific (1454)	ubiquitin ligase complex	18	787	118	7393	0.073643	0.63267	0.6117	OG0000198.3/OG0000198.5/OG0000198.4/OG0000198.2/OG0000198.1/OG0003688.1/OG0003716.1/OG0004317.1/OG0004945.1/OG0005462.1/OG0005582.1/OG0006270.1/OG0006462.1/OG0006639.1/OG0007651.1/OG0008413.1/OG0009118.1/OG0011506.1	18	cellular_component	0.152542	0.0228717
GO:0000151	Common (4880)	ubiquitin ligase complex	86	6152	132	7804	0.999917	1	0.859533	OG0000115.5/OG0000115.7/OG0000115.4/OG0000115.6/OG0000115.3/OG0000115.1/OG0000115.2/OG0000140.1/OG0000140.4/OG0000140.2/OG0000140.3/OG0000140.5/OG0000140.6/OG0000140.7/OG0000215.4/OG0000215.5/OG0000215.3/OG0000215.1/OG0000215.2/OG0000305.1/OG0000305.4/OG0000305.2/OG0000305.3/OG0000344.3/OG0000344.1/OG0000344.4/OG0000344.2/OG0000513.2/OG0000513.1/OG0000756.1/OG0001513.2/OG0001513.1/OG0001948.1/OG0…	86	cellular_component	0.651515	0.0139792
GO:0000151	Centipede-specific (1089)	ubiquitin ligase complex	15	535	138	8124	0.037497	0.427229	0.406043	OG0002582.1/OG0003568.2/OG0003568.1/OG0004847.1/OG0005576.1/OG0005810.1/OG0006295.1/OG0007002.1/OG0007225.1/OG0008274.1/OG0009154.1/OG0009176.1/OG0009611.1/OG0009667.1/OG0009984.1	15	cellular_component	0.108696	0.0280374
GO:0000152	Centipede-specific (1089)	nuclear ubiquitin ligase complex	2	535	26	8124	0.518369	1	0.950412	OG0008274.1/OG0009154.1	2	cellular_component	0.0769231	0.00373832
GO:0000152	Common (4880)	nuclear ubiquitin ligase complex	19	6152	25	7804	0.733091	0.968912	0.832812	OG0000215.4/OG0000215.5/OG0000215.3/OG0000215.1/OG0000215.2/OG0000344.3/OG0000344.1/OG0000344.4/OG0000344.2/OG0001973.1/OG0003425.1/OG0003593.1/OG0003690.1/OG0003693.1/OG0004416.1/OG0005460.1/OG0005508.1/OG0005764.1/OG0005978.1	19	cellular_component	0.76	0.00308843
GO:0000152	Millipede-specific (1454)	nuclear ubiquitin ligase complex	4	787	19	7393	0.136204	0.734131	0.709798	OG0003688.1/OG0003716.1/OG0006639.1/OG0008413.1	4	cellular_component	0.210526	0.00508259
GO:0000153	Centipede-specific (1089)	cytoplasmic ubiquitin ligase complex	1	535	5	8124	0.288728	0.9267	0.880747	OG0007225.1	1	cellular_component	0.2	0.00186916
GO:0000153	Common (4880)	cytoplasmic ubiquitin ligase complex	3	6152	4	7804	0.801033	0.968912	0.832812	OG0002023.1/OG0005519.1/OG0005543.1	3	cellular_component	0.75	0.000487646
GO:0000154	Common (4880)	rRNA modification	19	6152	29	7804	0.970932	1	0.859533	OG0000725.1/OG0000725.2/OG0001015.1/OG0001499.1/OG0002126.2/OG0002126.1/OG0002752.1/OG0003667.1/OG0004019.1/OG0004434.1/OG0005112.1/OG0005307.1/OG0005374.1/OG0005383.1/OG0006010.1/OG0006769.1/OG0007392.1/OG0007702.1/OG0007839.1	19	biological_process	0.655172	0.00308843
GO:0000154	Millipede-specific (1454)	rRNA modification	3	787	30	7393	0.633322	1	0.966855	OG0002480.1/OG0006736.1/OG0008552.1	3	biological_process	0.1	0.00381194
GO:0000154	Centipede-specific (1089)	rRNA modification	4	535	28	8124	0.108858	0.647031	0.614946	OG0005776.1/OG0005876.1/OG0006529.1/OG0007750.1	4	biological_process	0.142857	0.00747664
GO:0000159	Millipede-specific (1454)	protein phosphatase type 2A complex	2	787	7	7393	0.165854	0.828594	0.80113	OG0007234.1/OG0007357.1	2	cellular_component	0.285714	0.0025413
GO:0000159	Common (4880)	protein phosphatase type 2A complex	5	6152	7	7804	0.831376	0.989231	0.850277	OG0000526.3/OG0000526.2/OG0000526.1/OG0003691.1/OG0003993.1	5	cellular_component	0.714286	0.000812744
GO:0000164	Common (4880)	protein phosphatase type 1 complex	5	6152	6	7804	0.626651	0.968912	0.832812	OG0000404.1/OG0000404.2/OG0000404.3/OG0000404.4/OG0004273.1	5	cellular_component	0.833333	0.000812744
GO:0000164	Centipede-specific (1089)	protein phosphatase type 1 complex	1	535	5	8124	0.288728	0.9267	0.880747	OG0002813.1	1	cellular_component	0.2	0.00186916
GO:0000165	Millipede-specific (1454)	MAPK cascade	4	787	50	7393	0.794195	1	0.966855	OG0002132.2/OG0002132.1/OG0002168.1/OG0004681.1	4	biological_process	0.08	0.00508259
GO:0000165	Common (4880)	MAPK cascade	45	6152	50	7804	0.0313201	0.199319	0.171321	OG0000299.2/OG0000299.4/OG0000299.3/OG0000299.1/OG0000322.1/OG0000322.2/OG0000322.4/OG0000322.3/OG0000449.3/OG0000449.1/OG0000449.2/OG0001090.1/OG0001090.2/OG0001275.2/OG0001275.1/OG0001690.1/OG0001757.2/OG0001757.1/OG0001970.1/OG0001970.2/OG0001972.1/OG0001972.2/OG0002047.1/OG0002047.2/OG0002134.1/OG0002142.1/OG0002142.2/OG0002228.1/OG0002361.2/OG0002361.1/OG0002515.1/OG0003078.1/OG0003090.1/OG0…	45	biological_process	0.9	0.00731469
GO:0000165	Centipede-specific (1089)	MAPK cascade	1	535	49	8124	0.964855	1	0.950412	OG0008269.1	1	biological_process	0.0204082	0.00186916
GO:0000166	Millipede-specific (1454)	nucleotide binding	10	787	107	7393	0.715653	1	0.966855	OG0001177.1/OG0001340.2/OG0001340.3/OG0001340.1/OG0003748.1/OG0004090.1/OG0004282.1/OG0005935.1/OG0006061.1/OG0007586.1	10	molecular_function	0.0934579	0.0127065
GO:0000166	Common (4880)	nucleotide binding	99	6152	117	7804	0.0727647	0.349018	0.299993	OG0000106.2/OG0000106.3/OG0000106.5/OG0000106.4/OG0000106.7/OG0000106.6/OG0000106.1/OG0000172.3/OG0000172.4/OG0000172.2/OG0000172.1/OG0000294.3/OG0000294.4/OG0000294.1/OG0000294.5/OG0000294.2/OG0000351.4/OG0000351.3/OG0000351.1/OG0000351.2/OG0000375.4/OG0000375.3/OG0000375.2/OG0000375.1/OG0000389.2/OG0000389.3/OG0000389.1/OG0000576.2/OG0000576.1/OG0000615.3/OG0000615.1/OG0000615.2/OG0000628.1/OG0…	99	molecular_function	0.846154	0.0160923
GO:0000166	Centipede-specific (1089)	nucleotide binding	4	535	125	8124	0.968934	1	0.950412	OG0002055.2/OG0002055.1/OG0002922.1/OG0008105.1	4	molecular_function	0.032	0.00747664
GO:0000171	Common (4880)	ribonuclease MRP activity	1	6152	1	7804	0.788314	0.968912	0.832812	OG0007658.1	1	molecular_function	1	0.000162549
GO:0000172	Centipede-specific (1089)	ribonuclease MRP complex	1	535	5	8124	0.288728	0.9267	0.880747	OG0004540.1	1	cellular_component	0.2	0.00186916
GO:0000172	Millipede-specific (1454)	ribonuclease MRP complex	1	787	5	7393	0.430466	1	0.966855	OG0008214.1	1	cellular_component	0.2	0.00127065
GO:0000172	Common (4880)	ribonuclease MRP complex	2	6152	5	7804	0.991681	1	0.859533	OG0007658.1/OG0008460.1	2	cellular_component	0.4	0.000325098
GO:0000175	Millipede-specific (1454)	3'-5'-exoribonuclease activity	1	787	14	7393	0.793456	1	0.966855	OG0003733.1	1	molecular_function	0.0714286	0.00127065
GO:0000175	Common (4880)	3'-5'-exoribonuclease activity	15	6152	17	7804	0.26924	0.771664	0.663271	OG0000968.1/OG0000968.3/OG0000968.2/OG0001743.1/OG0001743.2/OG0002292.2/OG0002292.1/OG0002468.1/OG0002468.2/OG0003328.1/OG0003827.1/OG0005127.1/OG0005406.1/OG0006048.1/OG0006922.1	15	molecular_function	0.882353	0.00243823
GO:0000176	Centipede-specific (1089)	nuclear exosome (RNase complex)	2	535	10	8124	0.137208	0.666761	0.633698	OG0006383.1/OG0007590.1	2	cellular_component	0.2	0.00373832
GO:0000176	Common (4880)	nuclear exosome (RNase complex)	5	6152	10	7804	0.991504	1	0.859533	OG0006261.1/OG0006922.1/OG0006954.1/OG0007299.1/OG0007734.1	5	cellular_component	0.5	0.000812744
GO:0000176	Millipede-specific (1454)	nuclear exosome (RNase complex)	1	787	9	7393	0.637082	1	0.966855	OG0004779.1	1	cellular_component	0.111111	0.00127065
GO:0000177	Common (4880)	cytoplasmic exosome (RNase complex)	4	6152	7	7804	0.959579	1	0.859533	OG0005059.1/OG0006261.1/OG0006954.1/OG0007299.1	4	cellular_component	0.571429	0.000650195
GO:0000177	Centipede-specific (1089)	cytoplasmic exosome (RNase complex)	2	535	7	8124	0.072881	0.471116	0.447754	OG0006383.1/OG0007590.1	2	cellular_component	0.285714	0.00373832
GO:0000178	Millipede-specific (1454)	exosome (RNase complex)	1	787	11	7393	0.710325	1	0.966855	OG0004779.1	1	cellular_component	0.0909091	0.00127065
GO:0000178	Centipede-specific (1089)	exosome (RNase complex)	2	535	12	8124	0.184849	0.755085	0.717642	OG0006383.1/OG0007590.1	2	cellular_component	0.166667	0.00373832
GO:0000178	Common (4880)	exosome (RNase complex)	7	6152	12	7804	0.97468	1	0.859533	OG0005059.1/OG0005127.1/OG0006261.1/OG0006922.1/OG0006954.1/OG0007299.1/OG0007734.1	7	cellular_component	0.583333	0.00113784
GO:0000179	Centipede-specific (1089)	rRNA (adenine-N6,N6-)-dimethyltransferase activity	1	535	2	8124	0.127379	0.647031	0.614946	OG0005776.1	1	molecular_function	0.5	0.00186916
GO:0000179	Common (4880)	rRNA (adenine-N6,N6-)-dimethyltransferase activity	1	6152	3	7804	0.990528	1	0.859533	OG0001499.1	1	molecular_function	0.333333	0.000162549
GO:0000179	Millipede-specific (1454)	rRNA (adenine-N6,N6-)-dimethyltransferase activity	1	787	4	7393	0.362574	1	0.966855	OG0008552.1	1	molecular_function	0.25	0.00127065
GO:0000182	Millipede-specific (1454)	rDNA binding	1	787	2	7393	0.201585	0.83876	0.81096	OG0003125.1	1	molecular_function	0.5	0.00127065
GO:0000182	Common (4880)	rDNA binding	2	6152	3	7804	0.884576	1	0.859533	OG0003279.1/OG0004404.1	2	molecular_function	0.666667	0.000325098
GO:0000183	Common (4880)	rDNA heterochromatin assembly	1	6152	1	7804	0.788314	0.968912	0.832812	OG0005813.1	1	biological_process	1	0.000162549
GO:0000184	Common (4880)	nuclear-transcribed mRNA catabolic process, nonsense-mediated decay	21	6152	23	7804	0.106618	0.456175	0.392097	OG0000932.3/OG0000932.1/OG0000932.2/OG0001025.2/OG0001025.1/OG0001025.3/OG0001081.2/OG0001081.1/OG0001598.2/OG0001598.1/OG0002163.1/OG0002163.2/OG0002454.1/OG0002454.2/OG0002762.2/OG0002762.1/OG0003098.1/OG0003264.1/OG0005825.1/OG0006351.1/OG0006429.1	21	biological_process	0.913043	0.00341352
GO:0000184	Centipede-specific (1089)	nuclear-transcribed mRNA catabolic process, nonsense-mediated decay	2	535	27	8124	0.538942	1	0.950412	OG0001632.1/OG0005706.1	2	biological_process	0.0740741	0.00373832
GO:0000185	Common (4880)	activation of MAPKKK activity	4	6152	4	7804	0.386106	0.908295	0.78071	OG0002047.1/OG0002047.2/OG0002134.1/OG0002228.1	4	biological_process	1	0.000650195
GO:0000186	Millipede-specific (1454)	activation of MAPKK activity	3	787	13	7393	0.153566	0.804791	0.778117	OG0002132.2/OG0002132.1/OG0004681.1	3	biological_process	0.230769	0.00381194
GO:0000186	Common (4880)	activation of MAPKK activity	10	6152	13	7804	0.710806	0.968912	0.832812	OG0001225.2/OG0001225.1/OG0002142.1/OG0002142.2/OG0002361.2/OG0002361.1/OG0002515.1/OG0003423.1/OG0003591.1/OG0003826.1	10	biological_process	0.769231	0.00162549
GO:0000187	Common (4880)	activation of MAPK activity	13	6152	13	7804	0.0452815	0.252399	0.216945	OG0000403.2/OG0000403.1/OG0001090.1/OG0001090.2/OG0001690.1/OG0002361.2/OG0002361.1/OG0002451.1/OG0002451.2/OG0002959.1/OG0003280.1/OG0005078.1/OG0006248.1	13	biological_process	1	0.00211313
GO:0000188	Centipede-specific (1089)	inactivation of MAPK activity	1	535	1	8124	0.0658543	0.448761	0.426507	OG0005125.1	1	biological_process	1	0.00186916
GO:0000209	Millipede-specific (1454)	protein polyubiquitination	9	787	89	7393	0.616435	1	0.966855	OG0002764.1/OG0003308.1/OG0003868.1/OG0004945.1/OG0005582.1/OG0005897.1/OG0007220.1/OG0007693.1/OG0008080.1	9	biological_process	0.101124	0.0114358
GO:0000209	Common (4880)	protein polyubiquitination	74	6152	97	7804	0.774113	0.968912	0.832812	OG0000133.3/OG0000133.1/OG0000133.4/OG0000133.2/OG0000140.1/OG0000140.4/OG0000140.2/OG0000140.3/OG0000140.5/OG0000140.6/OG0000140.7/OG0000269.4/OG0000269.2/OG0000269.3/OG0000269.1/OG0000292.1/OG0000292.2/OG0000292.3/OG0000305.1/OG0000305.4/OG0000305.2/OG0000305.3/OG0000470.3/OG0000470.2/OG0000470.1/OG0000570.1/OG0000570.3/OG0000570.2/OG0000583.2/OG0000583.1/OG0000583.3/OG0000739.1/OG0000739.2/OG0…	74	biological_process	0.762887	0.0120286
GO:0000209	Centipede-specific (1089)	protein polyubiquitination	6	535	105	8124	0.698428	1	0.950412	OG0004171.1/OG0004353.1/OG0004937.1/OG0007225.1/OG0007279.1/OG0009176.1	6	biological_process	0.0571429	0.011215
GO:0000212	Common (4880)	meiotic spindle organization	34	6152	42	7804	0.455526	0.96084	0.825874	OG0000862.2/OG0000862.1/OG0000915.1/OG0000915.2/OG0000971.1/OG0000971.2/OG0000971.3/OG0001212.2/OG0001212.1/OG0001416.1/OG0001416.2/OG0002125.1/OG0002241.1/OG0002241.2/OG0002242.2/OG0002242.1/OG0002513.1/OG0002569.1/OG0002578.1/OG0002603.1/OG0002638.1/OG0002739.1/OG0002766.2/OG0002766.1/OG0003219.1/OG0003655.1/OG0003655.2/OG0003833.1/OG0005278.1/OG0005528.1/OG0005541.1/OG0005832.1/OG0006015.1/OG0…	34	biological_process	0.809524	0.00552666
GO:0000212	Millipede-specific (1454)	meiotic spindle organization	3	787	36	7393	0.753258	1	0.966855	OG0006466.1/OG0006714.1/OG0008170.1	3	biological_process	0.0833333	0.00381194
GO:0000212	Centipede-specific (1089)	meiotic spindle organization	1	535	42	8124	0.943225	1	0.950412	OG0004585.1	1	biological_process	0.0238095	0.00186916
GO:0000213	Millipede-specific (1454)	tRNA-intron endonuclease activity	1	787	2	7393	0.201585	0.83876	0.81096	OG0007757.1	1	molecular_function	0.5	0.00127065
GO:0000213	Common (4880)	tRNA-intron endonuclease activity	1	6152	2	7804	0.95521	1	0.859533	OG0004441.1	1	molecular_function	0.5	0.000162549
GO:0000214	Common (4880)	tRNA-intron endonuclease complex	3	6152	4	7804	0.801033	0.968912	0.832812	OG0001507.2/OG0001507.1/OG0001992.1	3	cellular_component	0.75	0.000487646
GO:0000214	Millipede-specific (1454)	tRNA-intron endonuclease complex	1	787	4	7393	0.362574	1	0.966855	OG0007757.1	1	cellular_component	0.25	0.00127065
GO:0000217	Millipede-specific (1454)	DNA secondary structure binding	3	787	14	7393	0.180851	0.83876	0.81096	OG0003125.1/OG0007744.1/OG0008455.1	3	molecular_function	0.214286	0.00381194
GO:0000217	Common (4880)	DNA secondary structure binding	11	6152	16	7804	0.897827	1	0.859533	OG0000708.2/OG0000708.3/OG0000708.1/OG0002024.1/OG0002024.2/OG0002502.1/OG0004404.1/OG0005432.1/OG0006375.1/OG0006850.1/OG0008000.1	11	molecular_function	0.6875	0.00178804
GO:0000220	Centipede-specific (1089)	vacuolar proton-transporting V-type ATPase, V0 domain	1	535	6	8124	0.335597	0.97804	0.929542	OG0005560.1	1	cellular_component	0.166667	0.00186916
GO:0000220	Millipede-specific (1454)	vacuolar proton-transporting V-type ATPase, V0 domain	1	787	6	7393	0.491136	1	0.966855	OG0006957.1	1	cellular_component	0.166667	0.00127065
GO:0000220	Common (4880)	vacuolar proton-transporting V-type ATPase, V0 domain	3	6152	6	7804	0.979225	1	0.859533	OG0001274.1/OG0001274.2/OG0003085.1	3	cellular_component	0.5	0.000487646
GO:0000221	Common (4880)	vacuolar proton-transporting V-type ATPase, V1 domain	6	6152	7	7804	0.54476	0.968912	0.832812	OG0004424.1/OG0004721.1/OG0004732.1/OG0005032.1/OG0005109.1/OG0005485.1	6	cellular_component	0.857143	0.000975293
GO:0000221	Millipede-specific (1454)	vacuolar proton-transporting V-type ATPase, V1 domain	1	787	7	7393	0.545349	1	0.966855	OG0007438.1	1	cellular_component	0.142857	0.00127065
GO:0000224	Common (4880)	peptide-N4-(N-acetyl-beta-glucosaminyl)asparagine amidase activity	1	6152	1	7804	0.788314	0.968912	0.832812	OG0007349.1	1	molecular_function	1	0.000162549
GO:0000225	Common (4880)	N-acetylglucosaminylphosphatidylinositol deacetylase activity	1	6152	1	7804	0.788314	0.968912	0.832812	OG0007351.1	1	molecular_function	1	0.000162549
GO:0000226	Centipede-specific (1089)	microtubule cytoskeleton organization	21	535	382	8124	0.837465	1	0.950412	OG0001398.1/OG0002628.2/OG0002628.1/OG0002978.1/OG0003229.1/OG0003447.1/OG0003471.1/OG0003671.1/OG0003959.1/OG0004585.1/OG0004706.1/OG0005371.1/OG0005518.1/OG0005706.1/OG0005732.1/OG0005863.1/OG0006082.1/OG0007264.1/OG0007388.1/OG0007458.1/OG0011594.1	21	biological_process	0.0549738	0.0392523
GO:0000226	Common (4880)	microtubule cytoskeleton organization	306	6152	373	7804	0.0663519	0.332604	0.285884	OG0000038.11/OG0000038.6/OG0000038.9/OG0000038.12/OG0000038.2/OG0000038.8/OG0000038.10/OG0000038.7/OG0000038.1/OG0000038.4/OG0000038.5/OG0000038.3/OG0000114.2/OG0000114.1/OG0000114.3/OG0000114.5/OG0000114.4/OG0000168.1/OG0000168.4/OG0000168.2/OG0000168.3/OG0000168.5/OG0000187.6/OG0000187.5/OG0000187.4/OG0000187.3/OG0000187.1/OG0000187.2/OG0000283.4/OG0000283.3/OG0000283.1/OG0000283.2/OG0000311.2/…	306	biological_process	0.820375	0.0497399
GO:0000226	Millipede-specific (1454)	microtubule cytoskeleton organization	27	787	315	7393	0.908563	1	0.966855	OG0001345.3/OG0001345.2/OG0001345.1/OG0001362.2/OG0001362.1/OG0001851.1/OG0002176.2/OG0002176.1/OG0002259.1/OG0002282.1/OG0002353.1/OG0002646.1/OG0004054.1/OG0004438.1/OG0004702.1/OG0005897.1/OG0006061.1/OG0006466.1/OG0006714.1/OG0006786.1/OG0007336.1/OG0007357.1/OG0007639.1/OG0008170.1/OG0009119.1/OG0009130.1/OG0009351.1	27	biological_process	0.0857143	0.0343075
GO:0000228	Millipede-specific (1454)	nuclear chromosome	23	787	236	7393	0.706845	1	0.966855	OG0001825.2/OG0001825.1/OG0002145.1/OG0002148.1/OG0002148.2/OG0002970.1/OG0003125.1/OG0003220.1/OG0004218.1/OG0004218.2/OG0004542.1/OG0004744.1/OG0006064.1/OG0006374.1/OG0006750.1/OG0006872.1/OG0007186.1/OG0007327.1/OG0007387.1/OG0007622.1/OG0007654.1/OG0008519.1/OG0008800.1	23	cellular_component	0.0974576	0.0292249
GO:0000228	Centipede-specific (1089)	nuclear chromosome	9	535	270	8124	0.994068	1	0.950412	OG0002831.1/OG0003874.1/OG0003959.1/OG0005599.1/OG0005803.1/OG0006047.1/OG0006883.1/OG0007144.1/OG0007344.1	9	cellular_component	0.0333333	0.0168224
GO:0000228	Common (4880)	nuclear chromosome	227	6152	272	7804	0.0313994	0.199695	0.171644	OG0000036.7/OG0000036.3/OG0000036.12/OG0000036.6/OG0000036.11/OG0000036.5/OG0000036.10/OG0000036.8/OG0000036.1/OG0000036.9/OG0000036.4/OG0000036.2/OG0000051.3/OG0000051.1/OG0000051.7/OG0000051.9/OG0000051.11/OG0000051.6/OG0000051.2/OG0000051.5/OG0000051.4/OG0000051.10/OG0000051.8/OG0000074.1/OG0000074.8/OG0000074.3/OG0000074.2/OG0000074.6/OG0000074.5/OG0000074.7/OG0000074.4/OG0000082.1/OG0000082.…	227	cellular_component	0.834559	0.0368986
GO:0000229	Common (4880)	cytoplasmic chromosome	1	6152	1	7804	0.788314	0.968912	0.832812	OG0000757.1	1	cellular_component	1	0.000162549
GO:0000235	Common (4880)	astral microtubule	16	6152	19	7804	0.405084	0.915255	0.786692	OG0000186.3/OG0000186.6/OG0000186.1/OG0000186.4/OG0000186.2/OG0000186.5/OG0000316.4/OG0000316.2/OG0000316.5/OG0000316.1/OG0000316.3/OG0000886.1/OG0000886.3/OG0000886.2/OG0002241.1/OG0002241.2	16	cellular_component	0.842105	0.00260078
GO:0000235	Centipede-specific (1089)	astral microtubule	2	535	13	8124	0.209459	0.82629	0.785316	OG0002628.2/OG0002628.1	2	cellular_component	0.153846	0.00373832
GO:0000242	Millipede-specific (1454)	pericentriolar material	1	787	8	7393	0.593794	1	0.966855	OG0007336.1	1	cellular_component	0.125	0.00127065
GO:0000242	Common (4880)	pericentriolar material	6	6152	9	7804	0.898254	1	0.859533	OG0001811.2/OG0001811.1/OG0004651.1/OG0005270.1/OG0006015.1/OG0007090.1	6	cellular_component	0.666667	0.000975293
GO:0000243	Common (4880)	commitment complex	6	6152	8	7804	0.770722	0.968912	0.832812	OG0001670.2/OG0001670.1/OG0002709.1/OG0004700.1/OG0005053.1/OG0006519.1	6	cellular_component	0.75	0.000975293
GO:0000243	Centipede-specific (1089)	commitment complex	1	535	8	8124	0.420289	1	0.950412	OG0005934.1	1	cellular_component	0.125	0.00186916
GO:0000244	Common (4880)	spliceosomal tri-snRNP complex assembly	3	6152	3	7804	0.489838	0.96084	0.825874	OG0005738.1/OG0005754.1/OG0006448.1	3	biological_process	1	0.000487646
GO:0000245	Centipede-specific (1089)	spliceosomal complex assembly	1	535	23	8124	0.791752	1	0.950412	OG0005934.1	1	biological_process	0.0434783	0.00186916
GO:0000245	Common (4880)	spliceosomal complex assembly	18	6152	22	7804	0.487868	0.96084	0.825874	OG0000862.2/OG0000862.1/OG0001750.1/OG0001750.2/OG0002650.1/OG0002650.2/OG0002709.1/OG0003472.1/OG0003778.1/OG0004371.1/OG0004601.1/OG0004700.1/OG0005788.1/OG0005845.1/OG0006275.1/OG0006519.1/OG0006854.1/OG0007772.1	18	biological_process	0.818182	0.00292588
GO:0000245	Millipede-specific (1454)	spliceosomal complex assembly	2	787	21	7393	0.670969	1	0.966855	OG0004443.1/OG0008856.1	2	biological_process	0.0952381	0.0025413
GO:0000262	Common (4880)	mitochondrial chromosome	1	6152	1	7804	0.788314	0.968912	0.832812	OG0000757.1	1	cellular_component	1	0.000162549
GO:0000266	Common (4880)	mitochondrial fission	10	6152	12	7804	0.517223	0.968912	0.832812	OG0000305.1/OG0000305.4/OG0000305.2/OG0000305.3/OG0001203.2/OG0001203.1/OG0004014.1/OG0004538.1/OG0005312.1/OG0006490.1	10	biological_process	0.833333	0.00162549
GO:0000266	Millipede-specific (1454)	mitochondrial fission	1	787	8	7393	0.593794	1	0.966855	OG0004945.1	1	biological_process	0.125	0.00127065
GO:0000266	Centipede-specific (1089)	mitochondrial fission	1	535	14	8124	0.614999	1	0.950412	OG0003823.1	1	biological_process	0.0714286	0.00186916
GO:0000268	Common (4880)	peroxisome targeting sequence binding	2	6152	2	7804	0.621417	0.968912	0.832812	OG0006699.1/OG0007320.1	2	molecular_function	1	0.000325098
GO:0000270	Centipede-specific (1089)	peptidoglycan metabolic process	6	535	6	8124	7.94487e-08	1.57006e-05	1.4922e-05	OG0000266.6/OG0000266.3/OG0000266.5/OG0000266.1/OG0000266.2/OG0000266.4	6	biological_process	1	0.011215
GO:0000271	Common (4880)	polysaccharide biosynthetic process	14	6152	14	7804	0.03568	0.214451	0.184327	OG0000435.3/OG0000435.2/OG0000435.1/OG0001045.2/OG0001045.1/OG0001562.1/OG0001562.2/OG0002360.1/OG0002360.2/OG0002767.1/OG0002826.1/OG0002826.2/OG0004256.1/OG0005569.1	14	biological_process	1	0.00227568
GO:0000272	Common (4880)	polysaccharide catabolic process	14	6152	19	7804	0.802055	0.968912	0.832812	OG0002162.1/OG0002162.2/OG0002514.1/OG0002514.2/OG0002584.1/OG0002584.2/OG0002614.1/OG0003473.1/OG0003484.1/OG0004029.1/OG0004943.1/OG0005359.1/OG0005543.1/OG0007097.1	14	biological_process	0.736842	0.00227568
GO:0000272	Centipede-specific (1089)	polysaccharide catabolic process	1	535	20	8124	0.744391	1	0.950412	OG0005129.1	1	biological_process	0.05	0.00186916
GO:0000272	Millipede-specific (1454)	polysaccharide catabolic process	3	787	18	7393	0.298961	0.992035	0.959154	OG0001104.2/OG0001104.1/OG0007852.1	3	biological_process	0.166667	0.00381194
GO:0000274	Millipede-specific (1454)	mitochondrial proton-transporting ATP synthase, stator stalk	1	787	1	7393	0.106452	0.63267	0.6117	OG0007666.1	1	cellular_component	1	0.00127065
GO:0000275	Common (4880)	mitochondrial proton-transporting ATP synthase complex, catalytic sector F(1)	4	6152	9	7804	0.995864	1	0.859533	OG0001110.1/OG0001110.2/OG0005094.1/OG0006946.1	4	cellular_component	0.444444	0.000650195
GO:0000275	Millipede-specific (1454)	mitochondrial proton-transporting ATP synthase complex, catalytic sector F(1)	5	787	11	7393	0.00360218	0.142954	0.138216	OG0000612.2/OG0000612.3/OG0000612.1/OG0006451.1/OG0008144.1	5	cellular_component	0.454545	0.00635324
GO:0000276	Common (4880)	mitochondrial proton-transporting ATP synthase complex, coupling factor F(o)	1	6152	8	7804	0.999996	1	0.859533	OG0004355.1	1	cellular_component	0.125	0.000162549
GO:0000276	Millipede-specific (1454)	mitochondrial proton-transporting ATP synthase complex, coupling factor F(o)	3	787	8	7393	0.0446985	0.558278	0.539774	OG0004081.1/OG0007396.1/OG0007666.1	3	cellular_component	0.375	0.00381194
GO:0000278	Millipede-specific (1454)	mitotic cell cycle	34	787	406	7393	0.949913	1	0.966855	OG0001345.3/OG0001345.2/OG0001345.1/OG0001361.1/OG0001361.2/OG0001825.2/OG0001825.1/OG0001851.1/OG0002032.1/OG0002032.2/OG0002176.2/OG0002176.1/OG0002259.1/OG0002646.1/OG0003125.1/OG0003294.1/OG0003294.2/OG0003797.1/OG0004438.1/OG0004712.1/OG0004779.1/OG0005534.1/OG0006061.1/OG0006475.1/OG0006714.1/OG0006855.1/OG0006872.1/OG0007229.1/OG0007357.1/OG0007622.1/OG0007981.1/OG0008145.1/OG0008170.1/OG0…	34	biological_process	0.0837438	0.043202
GO:0000278	Centipede-specific (1089)	mitotic cell cycle	19	535	455	8124	0.990693	1	0.950412	OG0001398.1/OG0001573.1/OG0002676.1/OG0003229.1/OG0003315.1/OG0003315.2/OG0003471.1/OG0003959.1/OG0004585.1/OG0004706.1/OG0005518.1/OG0005562.1/OG0006047.1/OG0006082.1/OG0006435.1/OG0006435.2/OG0007264.1/OG0007345.1/OG0008164.1	19	biological_process	0.0417582	0.035514
GO:0000278	Common (4880)	mitotic cell cycle	376	6152	452	7804	0.0100958	0.0853893	0.0733949	OG0000074.1/OG0000074.8/OG0000074.3/OG0000074.2/OG0000074.6/OG0000074.5/OG0000074.7/OG0000074.4/OG0000083.8/OG0000083.1/OG0000083.3/OG0000083.5/OG0000083.6/OG0000083.4/OG0000083.2/OG0000083.7/OG0000172.3/OG0000172.4/OG0000172.2/OG0000172.1/OG0000186.3/OG0000186.6/OG0000186.1/OG0000186.4/OG0000186.2/OG0000186.5/OG0000187.6/OG0000187.5/OG0000187.4/OG0000187.3/OG0000187.1/OG0000187.2/OG0000215.4/OG0…	376	biological_process	0.831858	0.0611183
GO:0000280	Millipede-specific (1454)	nuclear division	24	787	259	7393	0.796045	1	0.966855	OG0001790.2/OG0001790.1/OG0001825.2/OG0001825.1/OG0001851.1/OG0002353.1/OG0003125.1/OG0003797.1/OG0004438.1/OG0005897.1/OG0006050.1/OG0006061.1/OG0006466.1/OG0006714.1/OG0006872.1/OG0007654.1/OG0007744.1/OG0007981.1/OG0007983.1/OG0008080.1/OG0008145.1/OG0008170.1/OG0008455.1/OG0008509.1	24	biological_process	0.0926641	0.0304956
GO:0000280	Centipede-specific (1089)	nuclear division	9	535	286	8124	0.996994	1	0.950412	OG0003313.2/OG0003313.1/OG0003447.1/OG0004585.1/OG0004706.1/OG0006047.1/OG0006435.1/OG0006435.2/OG0007264.1	9	biological_process	0.0314685	0.0168224
GO:0000280	Common (4880)	nuclear division	238	6152	283	7804	0.0142743	0.109023	0.0937086	OG0000036.7/OG0000036.3/OG0000036.12/OG0000036.6/OG0000036.11/OG0000036.5/OG0000036.10/OG0000036.8/OG0000036.1/OG0000036.9/OG0000036.4/OG0000036.2/OG0000083.8/OG0000083.1/OG0000083.3/OG0000083.5/OG0000083.6/OG0000083.4/OG0000083.2/OG0000083.7/OG0000150.2/OG0000150.4/OG0000150.3/OG0000150.1/OG0000150.5/OG0000187.6/OG0000187.5/OG0000187.4/OG0000187.3/OG0000187.1/OG0000187.2/OG0000283.4/OG0000283.3/…	238	biological_process	0.840989	0.0386866
GO:0000281	Common (4880)	mitotic cytokinesis	87	6152	103	7804	0.0958053	0.416939	0.358373	OG0000074.1/OG0000074.8/OG0000074.3/OG0000074.2/OG0000074.6/OG0000074.5/OG0000074.7/OG0000074.4/OG0000172.3/OG0000172.4/OG0000172.2/OG0000172.1/OG0000186.3/OG0000186.6/OG0000186.1/OG0000186.4/OG0000186.2/OG0000186.5/OG0000354.3/OG0000354.2/OG0000354.1/OG0000358.2/OG0000358.1/OG0000358.3/OG0000358.4/OG0000375.4/OG0000375.3/OG0000375.2/OG0000375.1/OG0000389.2/OG0000389.3/OG0000389.1/OG0000391.4/OG0…	87	biological_process	0.84466	0.0141417
GO:0000281	Millipede-specific (1454)	mitotic cytokinesis	6	787	94	7393	0.944369	1	0.966855	OG0002176.2/OG0002176.1/OG0003294.1/OG0003294.2/OG0003797.1/OG0004712.1	6	biological_process	0.0638298	0.00762389
GO:0000281	Centipede-specific (1089)	mitotic cytokinesis	5	535	99	8124	0.789678	1	0.950412	OG0001398.1/OG0002676.1/OG0003959.1/OG0004706.1/OG0005518.1	5	biological_process	0.0505051	0.00934579
GO:0000285	Millipede-specific (1454)	1-phosphatidylinositol-3-phosphate 5-kinase activity	2	787	2	7393	0.0113192	0.243239	0.235177	OG0002169.2/OG0002169.1	2	molecular_function	1	0.0025413
GO:0000287	Millipede-specific (1454)	magnesium ion binding	1	787	11	7393	0.710325	1	0.966855	OG0006467.1	1	molecular_function	0.0909091	0.00127065
GO:0000287	Common (4880)	magnesium ion binding	7	6152	10	7804	0.857786	1	0.859533	OG0000696.1/OG0000696.2/OG0000696.3/OG0001648.2/OG0001648.1/OG0004339.1/OG0004489.1	7	molecular_function	0.7	0.00113784
GO:0000288	Centipede-specific (1089)	nuclear-transcribed mRNA catabolic process, deadenylation-dependent decay	3	535	31	8124	0.334823	0.97804	0.929542	OG0005600.1/OG0006383.1/OG0007590.1	3	biological_process	0.0967742	0.00560748
GO:0000288	Millipede-specific (1454)	nuclear-transcribed mRNA catabolic process, deadenylation-dependent decay	3	787	29	7393	0.609826	1	0.966855	OG0002032.1/OG0002032.2/OG0007751.1	3	biological_process	0.103448	0.00381194
GO:0000288	Common (4880)	nuclear-transcribed mRNA catabolic process, deadenylation-dependent decay	23	6152	30	7804	0.707297	0.968912	0.832812	OG0000932.3/OG0000932.1/OG0000932.2/OG0001616.1/OG0001616.2/OG0002292.2/OG0002292.1/OG0002369.1/OG0002468.1/OG0002468.2/OG0003326.1/OG0003328.1/OG0003421.1/OG0003755.1/OG0003827.1/OG0004413.1/OG0004591.1/OG0005402.1/OG0005406.1/OG0006261.1/OG0006441.1/OG0006866.1/OG0007648.1	23	biological_process	0.766667	0.00373862
GO:0000289	Common (4880)	nuclear-transcribed mRNA poly(A) tail shortening	11	6152	12	7804	0.242969	0.713825	0.613557	OG0001616.1/OG0001616.2/OG0002292.2/OG0002292.1/OG0002369.1/OG0002468.1/OG0002468.2/OG0003326.1/OG0003328.1/OG0003827.1/OG0004591.1	11	biological_process	0.916667	0.00178804
GO:0000289	Centipede-specific (1089)	nuclear-transcribed mRNA poly(A) tail shortening	1	535	13	8124	0.587811	1	0.950412	OG0005600.1	1	biological_process	0.0769231	0.00186916
GO:0000290	Common (4880)	deadenylation-dependent decapping of nuclear-transcribed mRNA	6	6152	6	7804	0.239867	0.713825	0.613557	OG0003421.1/OG0004413.1/OG0004591.1/OG0006441.1/OG0006866.1/OG0007648.1	6	biological_process	1	0.000975293
GO:0000291	Common (4880)	nuclear-transcribed mRNA catabolic process, exonucleolytic	9	6152	12	7804	0.762771	0.968912	0.832812	OG0000932.3/OG0000932.1/OG0000932.2/OG0002468.1/OG0002468.2/OG0003264.1/OG0006261.1/OG0006954.1/OG0007299.1	9	biological_process	0.75	0.00146294
GO:0000291	Centipede-specific (1089)	nuclear-transcribed mRNA catabolic process, exonucleolytic	2	535	12	8124	0.184849	0.755085	0.717642	OG0006383.1/OG0007590.1	2	biological_process	0.166667	0.00373832
GO:0000293	Common (4880)	ferric-chelate reductase activity	2	6152	2	7804	0.621417	0.968912	0.832812	OG0000769.2/OG0000769.1	2	molecular_function	1	0.000325098
GO:0000295	Common (4880)	adenine nucleotide transmembrane transporter activity	7	6152	7	7804	0.189051	0.631132	0.542479	OG0001251.2/OG0001251.1/OG0003062.1/OG0006757.1/OG0007278.1/OG0007848.1/OG0008039.1	7	molecular_function	1	0.00113784
GO:0000298	Centipede-specific (1089)	endopolyphosphatase activity	1	535	1	8124	0.0658543	0.448761	0.426507	OG0003211.1	1	molecular_function	1	0.00186916
GO:0000301	Common (4880)	retrograde transport, vesicle recycling within Golgi	3	6152	4	7804	0.801033	0.968912	0.832812	OG0005707.1/OG0005832.1/OG0005973.1	3	biological_process	0.75	0.000487646
GO:0000302	Millipede-specific (1454)	response to reactive oxygen species	1	787	46	7393	0.994452	1	0.966855	OG0008529.1	1	biological_process	0.0217391	0.00127065
GO:0000302	Common (4880)	response to reactive oxygen species	44	6152	47	7804	0.00555594	0.0536257	0.0460931	OG0000015.9/OG0000015.11/OG0000015.13/OG0000015.6/OG0000015.3/OG0000015.7/OG0000015.4/OG0000015.5/OG0000015.8/OG0000015.14/OG0000015.1/OG0000015.2/OG0000015.12/OG0000015.10/OG0000131.4/OG0000131.6/OG0000131.2/OG0000131.1/OG0000131.3/OG0000131.5/OG0000131.7/OG0000322.1/OG0000322.2/OG0000322.4/OG0000322.3/OG0000498.1/OG0000498.3/OG0000498.2/OG0000498.4/OG0000558.2/OG0000558.3/OG0000558.1/OG0000676.…	44	biological_process	0.93617	0.00715215
GO:0000302	Centipede-specific (1089)	response to reactive oxygen species	2	535	39	8124	0.737622	1	0.950412	OG0007413.1/OG0009041.1	2	biological_process	0.0512821	0.00373832
GO:0000303	Common (4880)	response to superoxide	4	6152	4	7804	0.386106	0.908295	0.78071	OG0000676.3/OG0000676.1/OG0000676.2/OG0004250.1	4	biological_process	1	0.000650195
GO:0000305	Common (4880)	response to oxygen radical	8	6152	8	7804	0.148996	0.546114	0.469403	OG0000498.1/OG0000498.3/OG0000498.2/OG0000498.4/OG0000676.3/OG0000676.1/OG0000676.2/OG0004250.1	8	biological_process	1	0.00130039
GO:0000306	Common (4880)	extrinsic component of vacuolar membrane	6	6152	6	7804	0.239867	0.713825	0.613557	OG0000294.3/OG0000294.4/OG0000294.1/OG0000294.5/OG0000294.2/OG0004642.1	6	cellular_component	1	0.000975293
GO:0000307	Centipede-specific (1089)	cyclin-dependent protein kinase holoenzyme complex	1	535	15	8124	0.640397	1	0.950412	OG0007602.1	1	cellular_component	0.0666667	0.00186916
GO:0000307	Common (4880)	cyclin-dependent protein kinase holoenzyme complex	10	6152	14	7804	0.843968	0.999142	0.858795	OG0000737.1/OG0000737.3/OG0000737.2/OG0002668.2/OG0002668.1/OG0003730.1/OG0004269.1/OG0004742.1/OG0006394.1/OG0007638.1	10	cellular_component	0.714286	0.00162549
GO:0000307	Millipede-specific (1454)	cyclin-dependent protein kinase holoenzyme complex	1	787	14	7393	0.793456	1	0.966855	OG0004488.1	1	cellular_component	0.0714286	0.00127065
GO:0000309	Common (4880)	nicotinamide-nucleotide adenylyltransferase activity	1	6152	1	7804	0.788314	0.968912	0.832812	OG0004461.1	1	molecular_function	1	0.000162549
GO:0000313	Millipede-specific (1454)	organellar ribosome	24	787	81	7393	1.9553e-06	0.000458193	0.000443006	OG0001460.3/OG0001460.1/OG0001460.2/OG0001605.2/OG0001605.1/OG0001605.3/OG0004911.1/OG0005288.1/OG0006154.1/OG0006237.1/OG0006797.1/OG0006951.1/OG0007256.1/OG0007289.1/OG0007979.1/OG0008045.1/OG0008085.1/OG0008128.1/OG0008139.1/OG0008212.1/OG0008340.1/OG0008539.1/OG0008783.1/OG0008789.1	24	cellular_component	0.296296	0.0304956
GO:0000313	Common (4880)	organellar ribosome	40	6152	81	7804	1	1	0.859533	OG0000333.4/OG0000333.2/OG0000333.1/OG0000333.3/OG0000580.2/OG0000580.1/OG0000580.3/OG0001501.1/OG0001744.1/OG0003597.1/OG0004539.1/OG0004780.1/OG0004944.1/OG0005254.1/OG0005258.1/OG0005364.1/OG0005457.1/OG0005574.1/OG0005671.1/OG0006010.1/OG0006016.1/OG0006205.1/OG0006749.1/OG0006782.1/OG0007077.1/OG0007173.1/OG0007184.1/OG0007224.1/OG0007268.1/OG0007365.1/OG0007640.1/OG0007711.1/OG0007754.1/OG0…	40	cellular_component	0.493827	0.00650195
GO:0000313	Centipede-specific (1089)	organellar ribosome	12	535	81	8124	0.00639385	0.118458	0.112584	OG0002001.2/OG0002001.1/OG0007286.1/OG0007523.1/OG0007697.1/OG0007846.1/OG0008026.1/OG0008215.1/OG0008250.1/OG0008478.1/OG0008567.1/OG0010823.1	12	cellular_component	0.148148	0.0224299
GO:0000314	Common (4880)	organellar small ribosomal subunit	19	6152	33	7804	0.998486	1	0.859533	OG0000580.2/OG0000580.1/OG0000580.3/OG0001501.1/OG0001744.1/OG0003597.1/OG0004780.1/OG0004944.1/OG0005258.1/OG0005364.1/OG0005671.1/OG0006016.1/OG0006205.1/OG0007077.1/OG0007640.1/OG0007711.1/OG0007800.1/OG0008097.1/OG0008793.1	19	cellular_component	0.575758	0.00308843
GO:0000314	Centipede-specific (1089)	organellar small ribosomal subunit	2	535	32	8124	0.632466	1	0.950412	OG0007286.1/OG0008478.1	2	cellular_component	0.0625	0.00373832
GO:0000314	Millipede-specific (1454)	organellar small ribosomal subunit	10	787	34	7393	0.0021366	0.0971573	0.093937	OG0001605.2/OG0001605.1/OG0001605.3/OG0005288.1/OG0006237.1/OG0006797.1/OG0007979.1/OG0008045.1/OG0008085.1/OG0008789.1	10	cellular_component	0.294118	0.0127065
GO:0000315	Centipede-specific (1089)	organellar large ribosomal subunit	11	535	52	8124	0.000462737	0.0158707	0.0150837	OG0002001.2/OG0002001.1/OG0007523.1/OG0007697.1/OG0007846.1/OG0008026.1/OG0008215.1/OG0008250.1/OG0008478.1/OG0008567.1/OG0010823.1	11	cellular_component	0.211538	0.0205607
GO:0000315	Millipede-specific (1454)	organellar large ribosomal subunit	14	787	50	7393	0.000514528	0.0429151	0.0414927	OG0001460.3/OG0001460.1/OG0001460.2/OG0004911.1/OG0006154.1/OG0006951.1/OG0007256.1/OG0007289.1/OG0008128.1/OG0008139.1/OG0008212.1/OG0008340.1/OG0008539.1/OG0008783.1	14	cellular_component	0.28	0.0177891
GO:0000315	Common (4880)	organellar large ribosomal subunit	23	6152	51	7804	1	1	0.859533	OG0000333.4/OG0000333.2/OG0000333.1/OG0000333.3/OG0004539.1/OG0004944.1/OG0005254.1/OG0005457.1/OG0005574.1/OG0006010.1/OG0006749.1/OG0006782.1/OG0007173.1/OG0007184.1/OG0007224.1/OG0007268.1/OG0007365.1/OG0007754.1/OG0007805.1/OG0007991.1/OG0008097.1/OG0008151.1/OG0008535.1	23	cellular_component	0.45098	0.00373862
GO:0000323	Millipede-specific (1454)	lytic vacuole	9	787	107	7393	0.81781	1	0.966855	OG0001471.2/OG0001471.1/OG0002497.2/OG0002497.1/OG0003459.1/OG0003672.1/OG0004401.1/OG0006634.1/OG0008180.1	9	cellular_component	0.0841121	0.0114358
GO:0000323	Common (4880)	lytic vacuole	90	6152	112	7804	0.396977	0.915255	0.786692	OG0000028.8/OG0000028.1/OG0000028.5/OG0000028.3/OG0000028.6/OG0000028.4/OG0000028.11/OG0000028.7/OG0000028.2/OG0000028.15/OG0000028.17/OG0000028.13/OG0000028.12/OG0000028.9/OG0000028.16/OG0000028.10/OG0000028.14/OG0000119.6/OG0000119.1/OG0000119.5/OG0000119.4/OG0000119.7/OG0000119.3/OG0000119.2/OG0000294.3/OG0000294.4/OG0000294.1/OG0000294.5/OG0000294.2/OG0000320.4/OG0000320.3/OG0000320.2/OG00003…	90	cellular_component	0.803571	0.0146294
GO:0000323	Centipede-specific (1089)	lytic vacuole	11	535	125	8124	0.199821	0.805104	0.765181	OG0001522.4/OG0001522.1/OG0001522.2/OG0001522.3/OG0002172.1/OG0002172.2/OG0002231.1/OG0002231.2/OG0004784.1/OG0005560.1/OG0005609.1	11	cellular_component	0.088	0.0205607
GO:0000335	Centipede-specific (1089)	negative regulation of transposition, DNA-mediated	1	535	10	8124	0.494203	1	0.950412	OG0005706.1	1	biological_process	0.1	0.00186916
GO:0000335	Millipede-specific (1454)	negative regulation of transposition, DNA-mediated	1	787	9	7393	0.637082	1	0.966855	OG0006786.1	1	biological_process	0.111111	0.00127065
GO:0000335	Common (4880)	negative regulation of transposition, DNA-mediated	7	6152	9	7804	0.706957	0.968912	0.832812	OG0000696.1/OG0000696.2/OG0000696.3/OG0003266.2/OG0003266.1/OG0005354.1/OG0006680.1	7	biological_process	0.777778	0.00113784
GO:0000337	Common (4880)	regulation of transposition, DNA-mediated	7	6152	9	7804	0.706957	0.968912	0.832812	OG0000696.1/OG0000696.2/OG0000696.3/OG0003266.2/OG0003266.1/OG0005354.1/OG0006680.1	7	biological_process	0.777778	0.00113784
GO:0000337	Millipede-specific (1454)	regulation of transposition, DNA-mediated	1	787	9	7393	0.637082	1	0.966855	OG0006786.1	1	biological_process	0.111111	0.00127065
GO:0000337	Centipede-specific (1089)	regulation of transposition, DNA-mediated	1	535	10	8124	0.494203	1	0.950412	OG0005706.1	1	biological_process	0.1	0.00186916
GO:0000338	Common (4880)	protein deneddylation	8	6152	10	7804	0.642316	0.968912	0.832812	OG0003464.1/OG0004752.1/OG0005300.1/OG0005392.1/OG0006304.1/OG0006342.1/OG0006659.1/OG0007787.1	8	biological_process	0.8	0.00130039
GO:0000338	Millipede-specific (1454)	protein deneddylation	2	787	10	7393	0.288958	0.978638	0.946201	OG0004410.1/OG0004615.1	2	biological_process	0.2	0.0025413
GO:0000339	Common (4880)	RNA cap binding	8	6152	9	7804	0.401577	0.915255	0.786692	OG0000763.1/OG0000763.2/OG0003095.1/OG0003098.1/OG0003421.1/OG0004589.1/OG0005877.1/OG0007648.1	8	molecular_function	0.888889	0.00130039
GO:0000339	Centipede-specific (1089)	RNA cap binding	1	535	11	8124	0.527552	1	0.950412	OG0008623.1	1	molecular_function	0.0909091	0.00186916
GO:0000340	Centipede-specific (1089)	RNA 7-methylguanosine cap binding	1	535	5	8124	0.288728	0.9267	0.880747	OG0008623.1	1	molecular_function	0.2	0.00186916
GO:0000340	Common (4880)	RNA 7-methylguanosine cap binding	4	6152	5	7804	0.713207	0.968912	0.832812	OG0000763.1/OG0000763.2/OG0003095.1/OG0003421.1	4	molecular_function	0.8	0.000650195
GO:0000346	Millipede-specific (1454)	transcription export complex	1	787	10	7393	0.675762	1	0.966855	OG0008154.1	1	cellular_component	0.1	0.00127065
GO:0000346	Common (4880)	transcription export complex	9	6152	10	7804	0.341393	0.877091	0.753889	OG0000490.2/OG0000490.1/OG0002128.1/OG0002128.2/OG0002954.1/OG0003449.1/OG0004047.1/OG0004136.1/OG0007789.1	9	cellular_component	0.9	0.00146294
GO:0000347	Millipede-specific (1454)	THO complex	1	787	7	7393	0.545349	1	0.966855	OG0008154.1	1	cellular_component	0.142857	0.00127065
GO:0000347	Common (4880)	THO complex	6	6152	7	7804	0.54476	0.968912	0.832812	OG0002128.1/OG0002128.2/OG0003449.1/OG0004047.1/OG0004136.1/OG0007789.1	6	cellular_component	0.857143	0.000975293
GO:0000349	Common (4880)	generation of catalytic spliceosome for first transesterification step	2	6152	2	7804	0.621417	0.968912	0.832812	OG0003043.1/OG0004246.1	2	biological_process	1	0.000325098
GO:0000350	Common (4880)	generation of catalytic spliceosome for second transesterification step	3	6152	3	7804	0.489838	0.96084	0.825874	OG0003969.1/OG0005981.1/OG0007772.1	3	biological_process	1	0.000487646
GO:0000375	Millipede-specific (1454)	RNA splicing, via transesterification reactions	24	787	235	7393	0.618626	1	0.966855	OG0000408.2/OG0000408.1/OG0000408.3/OG0000408.4/OG0000408.5/OG0001974.1/OG0003938.1/OG0004443.1/OG0004779.1/OG0004810.1/OG0006207.1/OG0006264.1/OG0006495.1/OG0006708.1/OG0006786.1/OG0006827.1/OG0007150.1/OG0007155.1/OG0007192.1/OG0007220.1/OG0007550.1/OG0008109.1/OG0008147.1/OG0008856.1	24	biological_process	0.102128	0.0304956
GO:0000375	Centipede-specific (1089)	RNA splicing, via transesterification reactions	16	535	260	8124	0.649118	1	0.950412	OG0002011.1/OG0002011.2/OG0004418.1/OG0005064.1/OG0005190.1/OG0005605.1/OG0005706.1/OG0005934.1/OG0006964.1/OG0006987.1/OG0007109.1/OG0007617.1/OG0007742.1/OG0007865.1/OG0008615.1/OG0009134.1	16	biological_process	0.0615385	0.0299065
GO:0000375	Common (4880)	RNA splicing, via transesterification reactions	199	6152	250	7804	0.416792	0.938546	0.806711	OG0000121.5/OG0000121.1/OG0000121.2/OG0000121.3/OG0000121.4/OG0000121.6/OG0000121.8/OG0000121.7/OG0000205.5/OG0000205.2/OG0000205.7/OG0000205.3/OG0000205.1/OG0000205.4/OG0000205.6/OG0000343.4/OG0000343.1/OG0000343.2/OG0000343.3/OG0000446.3/OG0000446.2/OG0000446.1/OG0000490.2/OG0000490.1/OG0000636.3/OG0000636.1/OG0000636.2/OG0000695.2/OG0000695.3/OG0000695.1/OG0000696.1/OG0000696.2/OG0000696.3/OG0…	199	biological_process	0.796	0.0323472
GO:0000377	Common (4880)	RNA splicing, via transesterification reactions with bulged adenosine as nucleophile	190	6152	241	7804	0.536579	0.968912	0.832812	OG0000121.5/OG0000121.1/OG0000121.2/OG0000121.3/OG0000121.4/OG0000121.6/OG0000121.8/OG0000121.7/OG0000343.4/OG0000343.1/OG0000343.2/OG0000343.3/OG0000446.3/OG0000446.2/OG0000446.1/OG0000490.2/OG0000490.1/OG0000636.3/OG0000636.1/OG0000636.2/OG0000695.2/OG0000695.3/OG0000695.1/OG0000696.1/OG0000696.2/OG0000696.3/OG0000741.2/OG0000741.1/OG0000741.3/OG0000852.2/OG0000852.1/OG0000862.2/OG0000862.1/OG0…	190	biological_process	0.788382	0.0308843
GO:0000377	Centipede-specific (1089)	RNA splicing, via transesterification reactions with bulged adenosine as nucleophile	16	535	251	8124	0.59205	1	0.950412	OG0002011.1/OG0002011.2/OG0004418.1/OG0005064.1/OG0005190.1/OG0005605.1/OG0005706.1/OG0005934.1/OG0006964.1/OG0006987.1/OG0007109.1/OG0007617.1/OG0007742.1/OG0007865.1/OG0008615.1/OG0009134.1	16	biological_process	0.063745	0.0299065
GO:0000377	Millipede-specific (1454)	RNA splicing, via transesterification reactions with bulged adenosine as nucleophile	24	787	226	7393	0.538002	1	0.966855	OG0000408.2/OG0000408.1/OG0000408.3/OG0000408.4/OG0000408.5/OG0001974.1/OG0003938.1/OG0004443.1/OG0004779.1/OG0004810.1/OG0006207.1/OG0006264.1/OG0006495.1/OG0006708.1/OG0006786.1/OG0006827.1/OG0007150.1/OG0007155.1/OG0007192.1/OG0007220.1/OG0007550.1/OG0008109.1/OG0008147.1/OG0008856.1	24	biological_process	0.106195	0.0304956
GO:0000379	Millipede-specific (1454)	tRNA-type intron splice site recognition and cleavage	1	787	4	7393	0.362574	1	0.966855	OG0007757.1	1	biological_process	0.25	0.00127065
GO:0000379	Common (4880)	tRNA-type intron splice site recognition and cleavage	3	6152	4	7804	0.801033	0.968912	0.832812	OG0001507.2/OG0001507.1/OG0004441.1	3	biological_process	0.75	0.000487646
GO:0000380	Common (4880)	alternative mRNA splicing, via spliceosome	1	6152	1	7804	0.788314	0.968912	0.832812	OG0004371.1	1	biological_process	1	0.000162549
GO:0000381	Common (4880)	regulation of alternative mRNA splicing, via spliceosome	59	6152	69	7804	0.108893	0.463312	0.398232	OG0000205.5/OG0000205.2/OG0000205.7/OG0000205.3/OG0000205.1/OG0000205.4/OG0000205.6/OG0000446.3/OG0000446.2/OG0000446.1/OG0000502.2/OG0000502.1/OG0000502.3/OG0000636.3/OG0000636.1/OG0000636.2/OG0000695.2/OG0000695.3/OG0000695.1/OG0000741.2/OG0000741.1/OG0000741.3/OG0000997.1/OG0000997.2/OG0001154.1/OG0001154.2/OG0001222.1/OG0001222.2/OG0001523.1/OG0001523.2/OG0001645.2/OG0001645.1/OG0002167.1/OG0…	59	biological_process	0.855072	0.00959038
GO:0000381	Centipede-specific (1089)	regulation of alternative mRNA splicing, via spliceosome	5	535	66	8124	0.440981	1	0.950412	OG0001795.2/OG0001795.1/OG0005190.1/OG0005605.1/OG0005706.1	5	biological_process	0.0757576	0.00934579
GO:0000381	Millipede-specific (1454)	regulation of alternative mRNA splicing, via spliceosome	5	787	68	7393	0.863544	1	0.966855	OG0002257.2/OG0002257.1/OG0006264.1/OG0006495.1/OG0006708.1	5	biological_process	0.0735294	0.00635324
GO:0000386	Common (4880)	second spliceosomal transesterification activity	1	6152	1	7804	0.788314	0.968912	0.832812	OG0006448.1	1	molecular_function	1	0.000162549
GO:0000387	Common (4880)	spliceosomal snRNP assembly	9	6152	16	7804	0.99008	1	0.859533	OG0002761.1/OG0003642.1/OG0004700.1/OG0005738.1/OG0005754.1/OG0006209.1/OG0006448.1/OG0006629.1/OG0008101.1	9	biological_process	0.5625	0.00146294
GO:0000387	Millipede-specific (1454)	spliceosomal snRNP assembly	2	787	16	7393	0.520256	1	0.966855	OG0001974.1/OG0008856.1	2	biological_process	0.125	0.0025413
GO:0000387	Centipede-specific (1089)	spliceosomal snRNP assembly	1	535	17	8124	0.686285	1	0.950412	OG0005934.1	1	biological_process	0.0588235	0.00186916
GO:0000389	Common (4880)	mRNA 3'-splice site recognition	3	6152	3	7804	0.489838	0.96084	0.825874	OG0004601.1/OG0006854.1/OG0007772.1	3	biological_process	1	0.000487646
GO:0000390	Common (4880)	spliceosomal complex disassembly	1	6152	1	7804	0.788314	0.968912	0.832812	OG0005724.1	1	biological_process	1	0.000162549
GO:0000393	Common (4880)	spliceosomal conformational changes to generate catalytic conformation	5	6152	5	7804	0.304331	0.810204	0.696398	OG0003043.1/OG0003969.1/OG0004246.1/OG0005981.1/OG0007772.1	5	biological_process	1	0.000812744
GO:0000394	Common (4880)	RNA splicing, via endonucleolytic cleavage and ligation	6	6152	7	7804	0.54476	0.968912	0.832812	OG0001507.2/OG0001507.1/OG0001992.1/OG0002018.1/OG0004441.1/OG0007402.1	6	biological_process	0.857143	0.000975293
GO:0000394	Millipede-specific (1454)	RNA splicing, via endonucleolytic cleavage and ligation	1	787	7	7393	0.545349	1	0.966855	OG0007757.1	1	biological_process	0.142857	0.00127065
GO:0000395	Millipede-specific (1454)	mRNA 5'-splice site recognition	1	787	3	7393	0.286601	0.978638	0.946201	OG0004443.1	1	biological_process	0.333333	0.00127065
GO:0000395	Common (4880)	mRNA 5'-splice site recognition	2	6152	3	7804	0.884576	1	0.859533	OG0002709.1/OG0006519.1	2	biological_process	0.666667	0.000325098
GO:0000398	Common (4880)	mRNA splicing, via spliceosome	190	6152	241	7804	0.536579	0.968912	0.832812	OG0000121.5/OG0000121.1/OG0000121.2/OG0000121.3/OG0000121.4/OG0000121.6/OG0000121.8/OG0000121.7/OG0000343.4/OG0000343.1/OG0000343.2/OG0000343.3/OG0000446.3/OG0000446.2/OG0000446.1/OG0000490.2/OG0000490.1/OG0000636.3/OG0000636.1/OG0000636.2/OG0000695.2/OG0000695.3/OG0000695.1/OG0000696.1/OG0000696.2/OG0000696.3/OG0000741.2/OG0000741.1/OG0000741.3/OG0000852.2/OG0000852.1/OG0000862.2/OG0000862.1/OG0…	190	biological_process	0.788382	0.0308843
GO:0000398	Centipede-specific (1089)	mRNA splicing, via spliceosome	16	535	251	8124	0.59205	1	0.950412	OG0002011.1/OG0002011.2/OG0004418.1/OG0005064.1/OG0005190.1/OG0005605.1/OG0005706.1/OG0005934.1/OG0006964.1/OG0006987.1/OG0007109.1/OG0007617.1/OG0007742.1/OG0007865.1/OG0008615.1/OG0009134.1	16	biological_process	0.063745	0.0299065
GO:0000398	Millipede-specific (1454)	mRNA splicing, via spliceosome	24	787	226	7393	0.538002	1	0.966855	OG0000408.2/OG0000408.1/OG0000408.3/OG0000408.4/OG0000408.5/OG0001974.1/OG0003938.1/OG0004443.1/OG0004779.1/OG0004810.1/OG0006207.1/OG0006264.1/OG0006495.1/OG0006708.1/OG0006786.1/OG0006827.1/OG0007150.1/OG0007155.1/OG0007192.1/OG0007220.1/OG0007550.1/OG0008109.1/OG0008147.1/OG0008856.1	24	biological_process	0.106195	0.0304956
GO:0000400	Millipede-specific (1454)	four-way junction DNA binding	3	787	11	7393	0.10365	0.63267	0.6117	OG0003125.1/OG0007744.1/OG0008455.1	3	molecular_function	0.272727	0.00381194
GO:0000400	Common (4880)	four-way junction DNA binding	7	6152	12	7804	0.97468	1	0.859533	OG0002024.1/OG0002024.2/OG0002502.1/OG0004404.1/OG0006375.1/OG0006850.1/OG0008000.1	7	molecular_function	0.583333	0.00113784
GO:0000403	Common (4880)	Y-form DNA binding	6	6152	6	7804	0.239867	0.713825	0.613557	OG0000708.2/OG0000708.3/OG0000708.1/OG0002024.1/OG0002024.2/OG0005432.1	6	molecular_function	1	0.000975293
GO:0000404	Common (4880)	heteroduplex DNA loop binding	2	6152	2	7804	0.621417	0.968912	0.832812	OG0002024.1/OG0002024.2	2	molecular_function	1	0.000325098
GO:0000406	Common (4880)	double-strand/single-strand DNA junction binding	2	6152	2	7804	0.621417	0.968912	0.832812	OG0002024.1/OG0002024.2	2	molecular_function	1	0.000325098
GO:0000407	Centipede-specific (1089)	phagophore assembly site	1	535	20	8124	0.744391	1	0.950412	OG0006472.1	1	cellular_component	0.05	0.00186916
GO:0000407	Common (4880)	phagophore assembly site	13	6152	18	7804	0.837065	0.993	0.853516	OG0001462.1/OG0001462.2/OG0002514.1/OG0002514.2/OG0002614.1/OG0003484.1/OG0004301.1/OG0004329.1/OG0004943.1/OG0005359.1/OG0005838.1/OG0007097.1/OG0008398.1	13	cellular_component	0.722222	0.00211313
GO:0000407	Millipede-specific (1454)	phagophore assembly site	3	787	18	7393	0.298961	0.992035	0.959154	OG0005444.1/OG0007852.1/OG0008221.1	3	cellular_component	0.166667	0.00381194
GO:0000408	Common (4880)	EKC/KEOPS complex	2	6152	2	7804	0.621417	0.968912	0.832812	OG0001199.1/OG0007783.1	2	cellular_component	1	0.000325098
GO:0000413	Common (4880)	protein peptidyl-prolyl isomerization	20	6152	24	7804	0.403747	0.915255	0.786692	OG0000276.4/OG0000276.1/OG0000276.2/OG0000276.3/OG0000343.4/OG0000343.1/OG0000343.2/OG0000343.3/OG0001322.1/OG0001322.2/OG0001853.2/OG0001853.1/OG0003952.1/OG0005002.1/OG0005691.1/OG0005702.1/OG0006733.1/OG0007165.1/OG0007284.1/OG0007587.1	20	biological_process	0.833333	0.00325098
GO:0000413	Millipede-specific (1454)	protein peptidyl-prolyl isomerization	3	787	22	7393	0.42012	1	0.966855	OG0003415.1/OG0007220.1/OG0007234.1	3	biological_process	0.136364	0.00381194
GO:0000414	Common (4880)	regulation of histone H3-K36 methylation	2	6152	2	7804	0.621417	0.968912	0.832812	OG0004433.1/OG0005913.1	2	biological_process	1	0.000325098
GO:0000416	Common (4880)	positive regulation of histone H3-K36 methylation	1	6152	1	7804	0.788314	0.968912	0.832812	OG0004433.1	1	biological_process	1	0.000162549
GO:0000421	Millipede-specific (1454)	autophagosome membrane	3	787	10	7393	0.0816028	0.63267	0.6117	OG0001104.2/OG0001104.1/OG0008221.1	3	cellular_component	0.3	0.00381194
GO:0000421	Common (4880)	autophagosome membrane	7	6152	11	7804	0.937564	1	0.859533	OG0001552.2/OG0001552.1/OG0001793.2/OG0001793.1/OG0003473.1/OG0004301.1/OG0009072.1	7	cellular_component	0.636364	0.00113784
GO:0000422	Common (4880)	autophagy of mitochondrion	27	6152	30	7804	0.0943361	0.412406	0.354477	OG0000305.1/OG0000305.4/OG0000305.2/OG0000305.3/OG0000880.2/OG0000880.1/OG0001462.1/OG0001462.2/OG0001552.2/OG0001552.1/OG0001793.2/OG0001793.1/OG0002288.1/OG0002288.2/OG0002514.1/OG0002514.2/OG0002614.1/OG0003484.1/OG0004141.1/OG0004538.1/OG0004746.1/OG0004943.1/OG0005399.1/OG0005543.1/OG0005838.1/OG0007097.1/OG0007215.1	27	biological_process	0.9	0.00438882
GO:0000422	Millipede-specific (1454)	autophagy of mitochondrion	3	787	27	7393	0.559902	1	0.966855	OG0004945.1/OG0005427.1/OG0007852.1	3	biological_process	0.111111	0.00381194
GO:0000428	Millipede-specific (1454)	DNA-directed RNA polymerase complex	11	787	103	7393	0.543188	1	0.966855	OG0002951.1/OG0003341.1/OG0003746.1/OG0004278.1/OG0004280.1/OG0005376.1/OG0005988.1/OG0006374.1/OG0007691.1/OG0008803.1/OG0009100.1	11	cellular_component	0.106796	0.0139771
GO:0000428	Centipede-specific (1089)	DNA-directed RNA polymerase complex	12	535	113	8124	0.0676231	0.458555	0.435817	OG0004150.1/OG0004687.1/OG0004687.2/OG0005064.1/OG0005822.1/OG0006219.1/OG0006594.1/OG0006665.1/OG0006986.1/OG0007602.1/OG0007667.1/OG0008218.1	12	cellular_component	0.106195	0.0224299
GO:0000428	Common (4880)	DNA-directed RNA polymerase complex	77	6152	106	7804	0.951085	1	0.859533	OG0001714.2/OG0001714.1/OG0001831.1/OG0001837.1/OG0001837.2/OG0001918.1/OG0001929.1/OG0001980.1/OG0001980.2/OG0002056.1/OG0002112.1/OG0002501.1/OG0002501.2/OG0002794.2/OG0002794.1/OG0002949.1/OG0002949.2/OG0003431.1/OG0003457.1/OG0003511.1/OG0003522.1/OG0003555.1/OG0003750.1/OG0003783.1/OG0004033.1/OG0004112.1/OG0004112.2/OG0004207.1/OG0004251.1/OG0004293.1/OG0004354.1/OG0004408.1/OG0004419.1/OG0…	77	cellular_component	0.726415	0.0125163
GO:0000439	Common (4880)	transcription factor TFIIH core complex	5	6152	6	7804	0.626651	0.968912	0.832812	OG0004419.1/OG0004653.1/OG0004778.1/OG0005013.1/OG0005852.1	5	cellular_component	0.833333	0.000812744
GO:0000445	Common (4880)	THO complex part of transcription export complex	4	6152	4	7804	0.386106	0.908295	0.78071	OG0003449.1/OG0004047.1/OG0004136.1/OG0007789.1	4	cellular_component	1	0.000650195
GO:0000447	Common (4880)	endonucleolytic cleavage in ITS1 to separate SSU-rRNA from 5.8S rRNA and LSU-rRNA from tricistronic rRNA transcript (SSU-rRNA, 5.8S rRNA, LSU-rRNA)	4	6152	5	7804	0.713207	0.968912	0.832812	OG0003466.1/OG0003830.1/OG0006479.1/OG0007801.1	4	biological_process	0.8	0.000650195
GO:0000447	Millipede-specific (1454)	endonucleolytic cleavage in ITS1 to separate SSU-rRNA from 5.8S rRNA and LSU-rRNA from tricistronic rRNA transcript (SSU-rRNA, 5.8S rRNA, LSU-rRNA)	1	787	5	7393	0.430466	1	0.966855	OG0005557.1	1	biological_process	0.2	0.00127065
GO:0000451	Centipede-specific (1089)	rRNA 2'-O-methylation	1	535	3	8124	0.184859	0.755085	0.717642	OG0006529.1	1	biological_process	0.333333	0.00186916
GO:0000451	Common (4880)	rRNA 2'-O-methylation	2	6152	3	7804	0.884576	1	0.859533	OG0000725.1/OG0000725.2	2	biological_process	0.666667	0.000325098
GO:0000453	Common (4880)	enzyme-directed rRNA 2'-O-methylation	2	6152	2	7804	0.621417	0.968912	0.832812	OG0000725.1/OG0000725.2	2	biological_process	1	0.000325098
GO:0000455	Common (4880)	enzyme-directed rRNA pseudouridine synthesis	1	6152	1	7804	0.788314	0.968912	0.832812	OG0004019.1	1	biological_process	1	0.000162549
GO:0000459	Common (4880)	exonucleolytic trimming involved in rRNA processing	1	6152	4	7804	0.997998	1	0.859533	OG0006261.1	1	biological_process	0.25	0.000162549
GO:0000459	Centipede-specific (1089)	exonucleolytic trimming involved in rRNA processing	2	535	4	8124	0.0237583	0.312869	0.297354	OG0006383.1/OG0007590.1	2	biological_process	0.5	0.00373832
GO:0000460	Millipede-specific (1454)	maturation of 5.8S rRNA	1	787	22	7393	0.916252	1	0.966855	OG0005557.1	1	biological_process	0.0454545	0.00127065
GO:0000460	Common (4880)	maturation of 5.8S rRNA	19	6152	25	7804	0.733091	0.968912	0.832812	OG0000932.3/OG0000932.1/OG0000932.2/OG0001842.2/OG0001842.1/OG0002474.2/OG0002474.1/OG0003466.1/OG0003667.1/OG0003830.1/OG0005156.1/OG0005171.1/OG0005666.1/OG0006261.1/OG0006479.1/OG0007166.1/OG0007399.1/OG0007699.1/OG0007801.1	19	biological_process	0.76	0.00308843
GO:0000460	Centipede-specific (1089)	maturation of 5.8S rRNA	2	535	25	8124	0.497194	1	0.950412	OG0006383.1/OG0007590.1	2	biological_process	0.08	0.00373832
GO:0000461	Common (4880)	endonucleolytic cleavage to generate mature 3'-end of SSU-rRNA from (SSU-rRNA, 5.8S rRNA, LSU-rRNA)	1	6152	2	7804	0.95521	1	0.859533	OG0003466.1	1	biological_process	0.5	0.000162549
GO:0000461	Millipede-specific (1454)	endonucleolytic cleavage to generate mature 3'-end of SSU-rRNA from (SSU-rRNA, 5.8S rRNA, LSU-rRNA)	1	787	2	7393	0.201585	0.83876	0.81096	OG0005557.1	1	biological_process	0.5	0.00127065
GO:0000462	Centipede-specific (1089)	maturation of SSU-rRNA from tricistronic rRNA transcript (SSU-rRNA, 5.8S rRNA, LSU-rRNA)	4	535	47	8124	0.374748	1	0.950412	OG0002181.1/OG0002181.2/OG0006233.1/OG0006788.1	4	biological_process	0.0851064	0.00747664
GO:0000462	Common (4880)	maturation of SSU-rRNA from tricistronic rRNA transcript (SSU-rRNA, 5.8S rRNA, LSU-rRNA)	39	6152	48	7804	0.420229	0.944126	0.811508	OG0000073.10/OG0000073.7/OG0000073.3/OG0000073.11/OG0000073.8/OG0000073.1/OG0000073.5/OG0000073.2/OG0000073.9/OG0000073.4/OG0000073.6/OG0000580.2/OG0000580.1/OG0000580.3/OG0001202.2/OG0001202.1/OG0001842.2/OG0001842.1/OG0002160.1/OG0003466.1/OG0003830.1/OG0003951.1/OG0004097.1/OG0004714.1/OG0005310.1/OG0005554.1/OG0005910.1/OG0005969.1/OG0006150.1/OG0006479.1/OG0006701.1/OG0006723.1/OG0007222.1/O…	39	biological_process	0.8125	0.0063394
GO:0000462	Millipede-specific (1454)	maturation of SSU-rRNA from tricistronic rRNA transcript (SSU-rRNA, 5.8S rRNA, LSU-rRNA)	5	787	50	7393	0.62711	1	0.966855	OG0003927.1/OG0003927.2/OG0005557.1/OG0006237.1/OG0007675.1	5	biological_process	0.1	0.00635324
GO:0000463	Millipede-specific (1454)	maturation of LSU-rRNA from tricistronic rRNA transcript (SSU-rRNA, 5.8S rRNA, LSU-rRNA)	3	787	7	7393	0.0302906	0.443636	0.428932	OG0005745.1/OG0006830.1/OG0007213.1	3	biological_process	0.428571	0.00381194
GO:0000463	Common (4880)	maturation of LSU-rRNA from tricistronic rRNA transcript (SSU-rRNA, 5.8S rRNA, LSU-rRNA)	4	6152	7	7804	0.959579	1	0.859533	OG0003667.1/OG0003926.1/OG0006274.1/OG0007399.1	4	biological_process	0.571429	0.000650195
GO:0000466	Millipede-specific (1454)	maturation of 5.8S rRNA from tricistronic rRNA transcript (SSU-rRNA, 5.8S rRNA, LSU-rRNA)	1	787	12	7393	0.741207	1	0.966855	OG0005557.1	1	biological_process	0.0833333	0.00127065
GO:0000466	Centipede-specific (1089)	maturation of 5.8S rRNA from tricistronic rRNA transcript (SSU-rRNA, 5.8S rRNA, LSU-rRNA)	2	535	12	8124	0.184849	0.755085	0.717642	OG0006383.1/OG0007590.1	2	biological_process	0.166667	0.00373832
GO:0000466	Common (4880)	maturation of 5.8S rRNA from tricistronic rRNA transcript (SSU-rRNA, 5.8S rRNA, LSU-rRNA)	8	6152	12	7804	0.911053	1	0.859533	OG0001842.2/OG0001842.1/OG0003466.1/OG0003667.1/OG0003830.1/OG0006261.1/OG0006479.1/OG0007801.1	8	biological_process	0.666667	0.00130039
GO:0000467	Common (4880)	exonucleolytic trimming to generate mature 3'-end of 5.8S rRNA from tricistronic rRNA transcript (SSU-rRNA, 5.8S rRNA, LSU-rRNA)	1	6152	4	7804	0.997998	1	0.859533	OG0006261.1	1	biological_process	0.25	0.000162549
GO:0000467	Centipede-specific (1089)	exonucleolytic trimming to generate mature 3'-end of 5.8S rRNA from tricistronic rRNA transcript (SSU-rRNA, 5.8S rRNA, LSU-rRNA)	2	535	4	8124	0.0237583	0.312869	0.297354	OG0006383.1/OG0007590.1	2	biological_process	0.5	0.00373832
GO:0000469	Millipede-specific (1454)	cleavage involved in rRNA processing	1	787	17	7393	0.852752	1	0.966855	OG0005557.1	1	biological_process	0.0588235	0.00127065
GO:0000469	Common (4880)	cleavage involved in rRNA processing	15	6152	19	7804	0.624955	0.968912	0.832812	OG0001202.2/OG0001202.1/OG0002474.2/OG0002474.1/OG0003466.1/OG0003830.1/OG0004097.1/OG0004714.1/OG0005246.1/OG0005383.1/OG0006010.1/OG0006261.1/OG0006479.1/OG0007735.1/OG0007801.1	15	biological_process	0.789474	0.00243823
GO:0000469	Centipede-specific (1089)	cleavage involved in rRNA processing	2	535	19	8124	0.358886	1	0.950412	OG0006383.1/OG0007590.1	2	biological_process	0.105263	0.00373832
GO:0000470	Common (4880)	maturation of LSU-rRNA	17	6152	22	7804	0.684426	0.968912	0.832812	OG0002474.2/OG0002474.1/OG0003667.1/OG0003926.1/OG0004434.1/OG0005156.1/OG0005166.1/OG0005171.1/OG0005383.1/OG0005666.1/OG0005967.1/OG0006010.1/OG0006274.1/OG0007166.1/OG0007183.1/OG0007399.1/OG0007699.1	17	biological_process	0.772727	0.00276333
GO:0000470	Millipede-specific (1454)	maturation of LSU-rRNA	4	787	20	7393	0.156753	0.820619	0.79342	OG0005285.1/OG0005745.1/OG0006830.1/OG0007213.1	4	biological_process	0.2	0.00508259
GO:0000472	Common (4880)	endonucleolytic cleavage to generate mature 5'-end of SSU-rRNA from (SSU-rRNA, 5.8S rRNA, LSU-rRNA)	1	6152	1	7804	0.788314	0.968912	0.832812	OG0003830.1	1	biological_process	1	0.000162549
GO:0000478	Millipede-specific (1454)	endonucleolytic cleavage involved in rRNA processing	1	787	10	7393	0.675762	1	0.966855	OG0005557.1	1	biological_process	0.1	0.00127065
GO:0000478	Common (4880)	endonucleolytic cleavage involved in rRNA processing	11	6152	12	7804	0.242969	0.713825	0.613557	OG0001202.2/OG0001202.1/OG0002474.2/OG0002474.1/OG0003466.1/OG0003830.1/OG0004097.1/OG0004714.1/OG0006479.1/OG0007735.1/OG0007801.1	11	biological_process	0.916667	0.00178804
GO:0000479	Millipede-specific (1454)	endonucleolytic cleavage of tricistronic rRNA transcript (SSU-rRNA, 5.8S rRNA, LSU-rRNA)	1	787	10	7393	0.675762	1	0.966855	OG0005557.1	1	biological_process	0.1	0.00127065
GO:0000479	Common (4880)	endonucleolytic cleavage of tricistronic rRNA transcript (SSU-rRNA, 5.8S rRNA, LSU-rRNA)	9	6152	10	7804	0.341393	0.877091	0.753889	OG0001202.2/OG0001202.1/OG0003466.1/OG0003830.1/OG0004097.1/OG0004714.1/OG0006479.1/OG0007735.1/OG0007801.1	9	biological_process	0.9	0.00146294
GO:0000480	Common (4880)	endonucleolytic cleavage in 5'-ETS of tricistronic rRNA transcript (SSU-rRNA, 5.8S rRNA, LSU-rRNA)	1	6152	1	7804	0.788314	0.968912	0.832812	OG0003830.1	1	biological_process	1	0.000162549
GO:0000481	Common (4880)	maturation of 5S rRNA	1	6152	2	7804	0.95521	1	0.859533	OG0002761.1	1	biological_process	0.5	0.000162549
GO:0000491	Centipede-specific (1089)	small nucleolar ribonucleoprotein complex assembly	2	535	5	8124	0.0378844	0.427229	0.406043	OG0007344.1/OG0008874.1	2	biological_process	0.4	0.00373832
GO:0000491	Millipede-specific (1454)	small nucleolar ribonucleoprotein complex assembly	2	787	5	7393	0.0910065	0.63267	0.6117	OG0002389.1/OG0006064.1	2	biological_process	0.4	0.0025413
GO:0000491	Common (4880)	small nucleolar ribonucleoprotein complex assembly	1	6152	5	7804	0.999577	1	0.859533	OG0005413.1	1	biological_process	0.2	0.000162549
GO:0000492	Millipede-specific (1454)	box C/D snoRNP assembly	2	787	4	7393	0.05868	0.611788	0.591511	OG0002389.1/OG0006064.1	2	biological_process	0.5	0.0025413
GO:0000492	Centipede-specific (1089)	box C/D snoRNP assembly	1	535	4	8124	0.23856	0.852732	0.810447	OG0007344.1	1	biological_process	0.25	0.00186916
GO:0000492	Common (4880)	box C/D snoRNP assembly	1	6152	4	7804	0.997998	1	0.859533	OG0005413.1	1	biological_process	0.25	0.000162549
GO:0000493	Centipede-specific (1089)	box H/ACA snoRNP assembly	1	535	1	8124	0.0658543	0.448761	0.426507	OG0008874.1	1	biological_process	1	0.00186916
GO:0000494	Common (4880)	box C/D RNA 3'-end processing	1	6152	1	7804	0.788314	0.968912	0.832812	OG0005307.1	1	biological_process	1	0.000162549
GO:0000495	Centipede-specific (1089)	box H/ACA RNA 3'-end processing	1	535	1	8124	0.0658543	0.448761	0.426507	OG0005876.1	1	biological_process	1	0.00186916
GO:0000502	Common (4880)	proteasome complex	44	6152	50	7804	0.0718231	0.349018	0.299993	OG0000320.4/OG0000320.3/OG0000320.2/OG0000320.1/OG0000320.5/OG0001198.2/OG0001198.3/OG0001198.1/OG0002945.2/OG0002945.1/OG0003483.1/OG0003803.1/OG0003839.1/OG0003974.1/OG0004289.1/OG0004350.1/OG0004485.1/OG0004643.1/OG0004731.1/OG0004986.1/OG0005115.1/OG0005128.1/OG0005306.1/OG0005318.1/OG0005428.1/OG0005451.1/OG0005575.1/OG0005722.1/OG0005796.1/OG0005847.1/OG0005893.1/OG0005924.1/OG0006234.1/OG0…	44	cellular_component	0.88	0.00715215
GO:0000502	Millipede-specific (1454)	proteasome complex	4	787	49	7393	0.780828	1	0.966855	OG0006760.1/OG0007683.1/OG0007704.1/OG0008465.1	4	cellular_component	0.0816327	0.00508259
GO:0000506	Centipede-specific (1089)	glycosylphosphatidylinositol-N-acetylglucosaminyltransferase (GPI-GnT) complex	1	535	5	8124	0.288728	0.9267	0.880747	OG0010069.1	1	cellular_component	0.2	0.00186916
GO:0000506	Millipede-specific (1454)	glycosylphosphatidylinositol-N-acetylglucosaminyltransferase (GPI-GnT) complex	2	787	4	7393	0.05868	0.611788	0.591511	OG0009035.1/OG0009121.1	2	cellular_component	0.5	0.0025413
GO:0000506	Common (4880)	glycosylphosphatidylinositol-N-acetylglucosaminyltransferase (GPI-GnT) complex	2	6152	5	7804	0.991681	1	0.859533	OG0005858.1/OG0006511.1	2	cellular_component	0.4	0.000325098
GO:0000578	Millipede-specific (1454)	embryonic axis specification	10	787	185	7393	0.996177	1	0.966855	OG0001311.1/OG0001311.2/OG0002032.1/OG0002032.2/OG0002073.1/OG0002073.2/OG0006270.1/OG0006786.1/OG0007350.1/OG0007639.1	10	biological_process	0.0540541	0.0127065
GO:0000578	Centipede-specific (1089)	embryonic axis specification	10	535	241	8124	0.961101	1	0.950412	OG0002905.1/OG0003447.1/OG0003454.1/OG0003671.1/OG0004031.1/OG0005706.1/OG0005934.1/OG0006746.1/OG0006746.2/OG0007388.1	10	biological_process	0.0414938	0.0186916
GO:0000578	Common (4880)	embryonic axis specification	197	6152	227	7804	0.00122054	0.015728	0.0135187	OG0000011.11/OG0000011.3/OG0000011.1/OG0000011.16/OG0000011.20/OG0000011.8/OG0000011.5/OG0000011.6/OG0000011.19/OG0000011.2/OG0000011.15/OG0000011.13/OG0000011.4/OG0000011.7/OG0000011.17/OG0000011.18/OG0000011.14/OG0000011.9/OG0000011.12/OG0000011.10/OG0000034.10/OG0000034.14/OG0000034.3/OG0000034.12/OG0000034.2/OG0000034.6/OG0000034.8/OG0000034.15/OG0000034.7/OG0000034.1/OG0000034.4/OG0000034.13…	197	biological_process	0.867841	0.0320221
GO:0000700	Common (4880)	mismatch base pair DNA N-glycosylase activity	1	6152	1	7804	0.788314	0.968912	0.832812	OG0006672.1	1	molecular_function	1	0.000162549
GO:0000702	Millipede-specific (1454)	oxidized base lesion DNA N-glycosylase activity	2	787	4	7393	0.05868	0.611788	0.591511	OG0006285.1/OG0007242.1	2	molecular_function	0.5	0.0025413
GO:0000702	Common (4880)	oxidized base lesion DNA N-glycosylase activity	2	6152	4	7804	0.968118	1	0.859533	OG0007218.1/OG0007836.1	2	molecular_function	0.5	0.000325098
GO:0000703	Common (4880)	oxidized pyrimidine nucleobase lesion DNA N-glycosylase activity	1	6152	2	7804	0.95521	1	0.859533	OG0007836.1	1	molecular_function	0.5	0.000162549
GO:0000703	Millipede-specific (1454)	oxidized pyrimidine nucleobase lesion DNA N-glycosylase activity	1	787	2	7393	0.201585	0.83876	0.81096	OG0007242.1	1	molecular_function	0.5	0.00127065
GO:0000705	Common (4880)	achiasmate meiosis I	1	6152	1	7804	0.788314	0.968912	0.832812	OG0006425.1	1	biological_process	1	0.000162549
GO:0000706	Centipede-specific (1089)	meiotic DNA double-strand break processing	2	535	5	8124	0.0378844	0.427229	0.406043	OG0003315.1/OG0003315.2	2	biological_process	0.4	0.00373832
GO:0000706	Common (4880)	meiotic DNA double-strand break processing	2	6152	4	7804	0.968118	1	0.859533	OG0001772.2/OG0001772.1	2	biological_process	0.5	0.000325098
GO:0000706	Millipede-specific (1454)	meiotic DNA double-strand break processing	1	787	4	7393	0.362574	1	0.966855	OG0007654.1	1	biological_process	0.25	0.00127065
GO:0000707	Common (4880)	meiotic DNA recombinase assembly	2	6152	5	7804	0.991681	1	0.859533	OG0006850.1/OG0008000.1	2	biological_process	0.4	0.000325098
GO:0000707	Millipede-specific (1454)	meiotic DNA recombinase assembly	3	787	5	7393	0.0101901	0.243239	0.235177	OG0007654.1/OG0007744.1/OG0008455.1	3	biological_process	0.6	0.00381194
GO:0000710	Common (4880)	meiotic mismatch repair	2	6152	4	7804	0.968118	1	0.859533	OG0002502.1/OG0004245.1	2	biological_process	0.5	0.000325098
GO:0000710	Millipede-specific (1454)	meiotic mismatch repair	1	787	3	7393	0.286601	0.978638	0.946201	OG0006050.1	1	biological_process	0.333333	0.00127065
GO:0000711	Common (4880)	meiotic DNA repair synthesis	3	6152	3	7804	0.489838	0.96084	0.825874	OG0001412.2/OG0001412.1/OG0005297.1	3	biological_process	1	0.000487646
GO:0000712	Centipede-specific (1089)	resolution of meiotic recombination intermediates	1	535	11	8124	0.527552	1	0.950412	OG0006047.1	1	biological_process	0.0909091	0.00186916
GO:0000712	Common (4880)	resolution of meiotic recombination intermediates	5	6152	9	7804	0.97523	1	0.859533	OG0003941.1/OG0004398.1/OG0004404.1/OG0005479.1/OG0005537.1	5	biological_process	0.555556	0.000812744
GO:0000712	Millipede-specific (1454)	resolution of meiotic recombination intermediates	3	787	8	7393	0.0446985	0.558278	0.539774	OG0003125.1/OG0006050.1/OG0008509.1	3	biological_process	0.375	0.00381194
GO:0000715	Millipede-specific (1454)	nucleotide-excision repair, DNA damage recognition	1	787	2	7393	0.201585	0.83876	0.81096	OG0004769.1	1	biological_process	0.5	0.00127065
GO:0000722	Common (4880)	telomere maintenance via recombination	1	6152	1	7804	0.788314	0.968912	0.832812	OG0004011.1	1	biological_process	1	0.000162549
GO:0000723	Common (4880)	telomere maintenance	17	6152	22	7804	0.684426	0.968912	0.832812	OG0000704.2/OG0000704.1/OG0000704.3/OG0001772.2/OG0001772.1/OG0001785.1/OG0001785.2/OG0002762.2/OG0002762.1/OG0002796.1/OG0003056.2/OG0003056.1/OG0004011.1/OG0004422.1/OG0006197.1/OG0006647.1/OG0007432.1	17	biological_process	0.772727	0.00276333
GO:0000723	Millipede-specific (1454)	telomere maintenance	1	787	20	7393	0.89504	1	0.966855	OG0007229.1	1	biological_process	0.05	0.00127065
GO:0000723	Centipede-specific (1089)	telomere maintenance	4	535	24	8124	0.0692167	0.464805	0.441756	OG0001632.1/OG0003315.1/OG0003315.2/OG0005606.1	4	biological_process	0.166667	0.00747664
GO:0000724	Common (4880)	double-strand break repair via homologous recombination	29	6152	40	7804	0.878371	1	0.859533	OG0000708.2/OG0000708.3/OG0000708.1/OG0000994.2/OG0000994.1/OG0001412.2/OG0001412.1/OG0001772.2/OG0001772.1/OG0002470.1/OG0002941.2/OG0002941.1/OG0003699.1/OG0003941.1/OG0004011.1/OG0004089.1/OG0004094.1/OG0004650.1/OG0005297.1/OG0005537.1/OG0005653.1/OG0005850.1/OG0005926.1/OG0006375.1/OG0006647.1/OG0006850.1/OG0007319.1/OG0007766.1/OG0008000.1	29	biological_process	0.725	0.00471391
GO:0000724	Millipede-specific (1454)	double-strand break repair via homologous recombination	8	787	36	7393	0.0323967	0.450882	0.435938	OG0003160.1/OG0003978.1/OG0004157.1/OG0006730.1/OG0007654.1/OG0007744.1/OG0008443.1/OG0008455.1	8	biological_process	0.222222	0.0101652
GO:0000725	Common (4880)	recombinational repair	29	6152	40	7804	0.878371	1	0.859533	OG0000708.2/OG0000708.3/OG0000708.1/OG0000994.2/OG0000994.1/OG0001412.2/OG0001412.1/OG0001772.2/OG0001772.1/OG0002470.1/OG0002941.2/OG0002941.1/OG0003699.1/OG0003941.1/OG0004011.1/OG0004089.1/OG0004094.1/OG0004650.1/OG0005297.1/OG0005537.1/OG0005653.1/OG0005850.1/OG0005926.1/OG0006375.1/OG0006647.1/OG0006850.1/OG0007319.1/OG0007766.1/OG0008000.1	29	biological_process	0.725	0.00471391
GO:0000725	Millipede-specific (1454)	recombinational repair	8	787	36	7393	0.0323967	0.450882	0.435938	OG0003160.1/OG0003978.1/OG0004157.1/OG0006730.1/OG0007654.1/OG0007744.1/OG0008443.1/OG0008455.1	8	biological_process	0.222222	0.0101652
GO:0000726	Millipede-specific (1454)	non-recombinational repair	1	787	15	7393	0.815485	1	0.966855	OG0003160.1	1	biological_process	0.0666667	0.00127065
GO:0000726	Common (4880)	non-recombinational repair	13	6152	15	7804	0.355278	0.906379	0.779063	OG0000708.2/OG0000708.3/OG0000708.1/OG0000942.2/OG0000942.3/OG0000942.1/OG0001772.2/OG0001772.1/OG0002796.1/OG0003056.2/OG0003056.1/OG0003431.1/OG0006197.1	13	biological_process	0.866667	0.00211313
GO:0000727	Common (4880)	double-strand break repair via break-induced replication	5	6152	5	7804	0.304331	0.810204	0.696398	OG0003699.1/OG0005537.1/OG0005653.1/OG0005850.1/OG0007766.1	5	biological_process	1	0.000812744
GO:0000729	Common (4880)	DNA double-strand break processing	2	6152	4	7804	0.968118	1	0.859533	OG0001772.2/OG0001772.1	2	biological_process	0.5	0.000325098
GO:0000729	Centipede-specific (1089)	DNA double-strand break processing	2	535	5	8124	0.0378844	0.427229	0.406043	OG0003315.1/OG0003315.2	2	biological_process	0.4	0.00373832
GO:0000729	Millipede-specific (1454)	DNA double-strand break processing	1	787	4	7393	0.362574	1	0.966855	OG0007654.1	1	biological_process	0.25	0.00127065
GO:0000730	Millipede-specific (1454)	DNA recombinase assembly	3	787	6	7393	0.0187771	0.338469	0.327251	OG0007654.1/OG0007744.1/OG0008455.1	3	biological_process	0.5	0.00381194
GO:0000730	Common (4880)	DNA recombinase assembly	3	6152	6	7804	0.979225	1	0.859533	OG0006375.1/OG0006850.1/OG0008000.1	3	biological_process	0.5	0.000487646
GO:0000731	Common (4880)	DNA synthesis involved in DNA repair	12	6152	14	7804	0.405041	0.915255	0.786692	OG0000708.2/OG0000708.3/OG0000708.1/OG0001412.2/OG0001412.1/OG0002941.2/OG0002941.1/OG0003028.1/OG0003028.2/OG0003754.1/OG0005297.1/OG0006198.1	12	biological_process	0.857143	0.00195059
GO:0000731	Millipede-specific (1454)	DNA synthesis involved in DNA repair	2	787	12	7393	0.370618	1	0.966855	OG0003978.1/OG0008443.1	2	biological_process	0.166667	0.0025413
GO:0000732	Common (4880)	strand displacement	3	6152	3	7804	0.489838	0.96084	0.825874	OG0000708.2/OG0000708.3/OG0000708.1	3	biological_process	1	0.000487646
GO:0000733	Common (4880)	DNA strand renaturation	3	6152	4	7804	0.801033	0.968912	0.832812	OG0000708.2/OG0000708.3/OG0000708.1	3	biological_process	0.75	0.000487646
GO:0000733	Millipede-specific (1454)	DNA strand renaturation	1	787	3	7393	0.286601	0.978638	0.946201	OG0003160.1	1	biological_process	0.333333	0.00127065
GO:0000737	Common (4880)	DNA catabolic process, endonucleolytic	6	6152	8	7804	0.770722	0.968912	0.832812	OG0001033.2/OG0001033.1/OG0001309.1/OG0001309.2/OG0001855.1/OG0001855.2	6	biological_process	0.75	0.000975293
GO:0000738	Common (4880)	DNA catabolic process, exonucleolytic	1	6152	3	7804	0.990528	1	0.859533	OG0003430.1	1	biological_process	0.333333	0.000162549
GO:0000741	Common (4880)	karyogamy	6	6152	7	7804	0.54476	0.968912	0.832812	OG0000915.1/OG0000915.2/OG0001963.1/OG0001963.2/OG0002766.2/OG0002766.1	6	biological_process	0.857143	0.000975293
GO:0000768	Common (4880)	syncytium formation by plasma membrane fusion	75	6152	81	7804	0.000686806	0.00965943	0.0083026	OG0000278.4/OG0000278.2/OG0000278.1/OG0000278.3/OG0000278.5/OG0000283.4/OG0000283.3/OG0000283.1/OG0000283.2/OG0000292.1/OG0000292.2/OG0000292.3/OG0000299.2/OG0000299.4/OG0000299.3/OG0000299.1/OG0000312.1/OG0000400.4/OG0000400.1/OG0000400.3/OG0000400.2/OG0000420.3/OG0000420.2/OG0000420.1/OG0000503.2/OG0000503.3/OG0000503.1/OG0000623.1/OG0000623.2/OG0000648.2/OG0000648.1/OG0000667.1/OG0000667.3/OG0…	75	biological_process	0.925926	0.0121912
GO:0000768	Millipede-specific (1454)	syncytium formation by plasma membrane fusion	3	787	74	7393	0.988666	1	0.966855	OG0001748.2/OG0001748.1/OG0006406.1	3	biological_process	0.0405405	0.00381194
GO:0000768	Centipede-specific (1089)	syncytium formation by plasma membrane fusion	1	535	78	8124	0.995203	1	0.950412	OG0007366.1	1	biological_process	0.0128205	0.00186916
GO:0000774	Common (4880)	adenyl-nucleotide exchange factor activity	1	6152	1	7804	0.788314	0.968912	0.832812	OG0005357.1	1	molecular_function	1	0.000162549
GO:0000775	Centipede-specific (1089)	chromosome, centromeric region	4	535	77	8124	0.755687	1	0.950412	OG0004706.1/OG0006435.1/OG0006435.2/OG0008014.1	4	cellular_component	0.0519481	0.00747664
GO:0000775	Common (4880)	chromosome, centromeric region	69	6152	74	7804	0.000649827	0.00931229	0.00800423	OG0000187.6/OG0000187.5/OG0000187.4/OG0000187.3/OG0000187.1/OG0000187.2/OG0000358.2/OG0000358.1/OG0000358.3/OG0000358.4/OG0000526.3/OG0000526.2/OG0000526.1/OG0000707.1/OG0000707.3/OG0000707.2/OG0000710.3/OG0000710.1/OG0000710.2/OG0000745.2/OG0000745.1/OG0000745.3/OG0000854.1/OG0000854.2/OG0000915.1/OG0000915.2/OG0001275.2/OG0001275.1/OG0001510.2/OG0001510.1/OG0001577.2/OG0001577.1/OG0001870.2/OG0…	69	cellular_component	0.932432	0.0112159
GO:0000775	Millipede-specific (1454)	chromosome, centromeric region	1	787	68	7393	0.999543	1	0.966855	OG0008170.1	1	cellular_component	0.0147059	0.00127065
GO:0000776	Common (4880)	kinetochore	41	6152	45	7804	0.0251639	0.16922	0.14545	OG0000187.6/OG0000187.5/OG0000187.4/OG0000187.3/OG0000187.1/OG0000187.2/OG0000707.1/OG0000707.3/OG0000707.2/OG0000745.2/OG0000745.1/OG0000745.3/OG0000854.1/OG0000854.2/OG0000915.1/OG0000915.2/OG0001510.2/OG0001510.1/OG0001577.2/OG0001577.1/OG0001870.2/OG0001870.1/OG0001963.1/OG0001963.2/OG0002165.1/OG0002943.2/OG0002943.1/OG0003049.1/OG0003690.1/OG0003721.1/OG0004155.1/OG0004980.1/OG0005086.1/OG0…	41	cellular_component	0.911111	0.0066645
GO:0000776	Centipede-specific (1089)	kinetochore	3	535	48	8124	0.620994	1	0.950412	OG0004706.1/OG0006435.1/OG0006435.2	3	cellular_component	0.0625	0.00560748
GO:0000776	Millipede-specific (1454)	kinetochore	1	787	43	7393	0.992207	1	0.966855	OG0008170.1	1	cellular_component	0.0232558	0.00127065
GO:0000777	Common (4880)	condensed chromosome kinetochore	19	6152	19	7804	0.0108323	0.0879904	0.0756307	OG0000187.6/OG0000187.5/OG0000187.4/OG0000187.3/OG0000187.1/OG0000187.2/OG0000707.1/OG0000707.3/OG0000707.2/OG0000915.1/OG0000915.2/OG0001577.2/OG0001577.1/OG0002165.1/OG0002943.2/OG0002943.1/OG0004155.1/OG0006041.1/OG0006425.1	19	cellular_component	1	0.00308843
GO:0000778	Common (4880)	condensed nuclear chromosome kinetochore	4	6152	4	7804	0.386106	0.908295	0.78071	OG0002943.2/OG0002943.1/OG0004155.1/OG0006425.1	4	cellular_component	1	0.000650195
GO:0000779	Common (4880)	condensed chromosome, centromeric region	26	6152	26	7804	0.00203848	0.0236661	0.0203418	OG0000187.6/OG0000187.5/OG0000187.4/OG0000187.3/OG0000187.1/OG0000187.2/OG0000707.1/OG0000707.3/OG0000707.2/OG0000915.1/OG0000915.2/OG0001275.2/OG0001275.1/OG0001577.2/OG0001577.1/OG0001945.1/OG0001945.2/OG0002165.1/OG0002493.2/OG0002493.1/OG0002943.2/OG0002943.1/OG0004155.1/OG0005510.1/OG0006041.1/OG0006425.1	26	cellular_component	1	0.00422627
GO:0000781	Centipede-specific (1089)	chromosome, telomeric region	2	535	17	8124	0.30952	0.961859	0.914163	OG0005606.1/OG0005803.1	2	cellular_component	0.117647	0.00373832
GO:0000781	Millipede-specific (1454)	chromosome, telomeric region	1	787	12	7393	0.741207	1	0.966855	OG0007186.1	1	cellular_component	0.0833333	0.00127065
GO:0000781	Common (4880)	chromosome, telomeric region	12	6152	15	7804	0.604092	0.968912	0.832812	OG0000696.1/OG0000696.2/OG0000696.3/OG0000994.2/OG0000994.1/OG0003056.2/OG0003056.1/OG0004011.1/OG0004422.1/OG0006197.1/OG0006647.1/OG0007789.1	12	cellular_component	0.8	0.00195059
GO:0000785	Millipede-specific (1454)	chromatin	17	787	238	7393	0.975581	1	0.966855	OG0001825.2/OG0001825.1/OG0002145.1/OG0002148.1/OG0002148.2/OG0003125.1/OG0003220.1/OG0004218.1/OG0004218.2/OG0004456.1/OG0004744.1/OG0005075.1/OG0006064.1/OG0006750.1/OG0006872.1/OG0007327.1/OG0007387.1	17	cellular_component	0.0714286	0.021601
GO:0000785	Common (4880)	chromatin	241	6152	280	7804	0.00107206	0.013998	0.0120317	OG0000051.3/OG0000051.1/OG0000051.7/OG0000051.9/OG0000051.11/OG0000051.6/OG0000051.2/OG0000051.5/OG0000051.4/OG0000051.10/OG0000051.8/OG0000054.3/OG0000054.7/OG0000054.6/OG0000054.4/OG0000054.2/OG0000054.1/OG0000054.5/OG0000074.1/OG0000074.8/OG0000074.3/OG0000074.2/OG0000074.6/OG0000074.5/OG0000074.7/OG0000074.4/OG0000082.1/OG0000082.7/OG0000082.6/OG0000082.3/OG0000082.4/OG0000082.5/OG0000082.2/O…	241	cellular_component	0.860714	0.0391743
GO:0000785	Centipede-specific (1089)	chromatin	11	535	278	8124	0.979127	1	0.950412	OG0001795.2/OG0001795.1/OG0002831.1/OG0003874.1/OG0003959.1/OG0005606.1/OG0005803.1/OG0006047.1/OG0006883.1/OG0007344.1/OG0007458.1	11	cellular_component	0.0395683	0.0205607
GO:0000786	Common (4880)	nucleosome	31	6152	32	7804	0.00468656	0.0470808	0.0404675	OG0000051.3/OG0000051.1/OG0000051.7/OG0000051.9/OG0000051.11/OG0000051.6/OG0000051.2/OG0000051.5/OG0000051.4/OG0000051.10/OG0000051.8/OG0000085.2/OG0000085.1/OG0000085.5/OG0000085.7/OG0000085.6/OG0000085.4/OG0000085.3/OG0000087.5/OG0000087.7/OG0000087.2/OG0000087.1/OG0000087.4/OG0000087.6/OG0000087.3/OG0000150.2/OG0000150.4/OG0000150.3/OG0000150.1/OG0000150.5/OG0004155.1	31	cellular_component	0.96875	0.00503901
GO:0000791	Common (4880)	euchromatin	23	6152	29	7804	0.581954	0.968912	0.832812	OG0000540.3/OG0000540.4/OG0000540.2/OG0000540.1/OG0000613.1/OG0000613.3/OG0000613.2/OG0000696.1/OG0000696.2/OG0000696.3/OG0000897.2/OG0000897.1/OG0001719.1/OG0002919.1/OG0002934.1/OG0003801.1/OG0003955.1/OG0004333.1/OG0004785.1/OG0005035.1/OG0005879.1/OG0006790.1/OG0006931.1	23	cellular_component	0.793103	0.00373862
GO:0000791	Centipede-specific (1089)	euchromatin	3	535	28	8124	0.279492	0.9267	0.880747	OG0003959.1/OG0005606.1/OG0006883.1	3	cellular_component	0.107143	0.00560748
GO:0000791	Millipede-specific (1454)	euchromatin	1	787	25	7393	0.940318	1	0.966855	OG0004744.1	1	cellular_component	0.04	0.00127065
GO:0000792	Common (4880)	heterochromatin	38	6152	43	7804	0.0826366	0.381952	0.3283	OG0000215.4/OG0000215.5/OG0000215.3/OG0000215.1/OG0000215.2/OG0000276.4/OG0000276.1/OG0000276.2/OG0000276.3/OG0000456.4/OG0000456.2/OG0000456.3/OG0000456.1/OG0000696.1/OG0000696.2/OG0000696.3/OG0000710.3/OG0000710.1/OG0000710.2/OG0001571.3/OG0001571.2/OG0001571.1/OG0001976.2/OG0001976.1/OG0002493.2/OG0002493.1/OG0002623.2/OG0002623.1/OG0002918.1/OG0003718.1/OG0003919.1/OG0004426.1/OG0004559.1/OG0…	38	cellular_component	0.883721	0.00617685
GO:0000792	Centipede-specific (1089)	heterochromatin	5	535	44	8124	0.161071	0.739431	0.702765	OG0001795.2/OG0001795.1/OG0005606.1/OG0005803.1/OG0006883.1	5	cellular_component	0.113636	0.00934579
GO:0000793	Millipede-specific (1454)	condensed chromosome	4	787	61	7393	0.901783	1	0.966855	OG0001825.2/OG0001825.1/OG0003515.1/OG0006730.1	4	cellular_component	0.0655738	0.00508259
GO:0000793	Common (4880)	condensed chromosome	59	6152	68	7804	0.0668578	0.334289	0.287333	OG0000187.6/OG0000187.5/OG0000187.4/OG0000187.3/OG0000187.1/OG0000187.2/OG0000283.4/OG0000283.3/OG0000283.1/OG0000283.2/OG0000667.1/OG0000667.3/OG0000667.2/OG0000707.1/OG0000707.3/OG0000707.2/OG0000846.1/OG0000846.2/OG0000915.1/OG0000915.2/OG0001260.1/OG0001275.2/OG0001275.1/OG0001577.2/OG0001577.1/OG0001936.1/OG0001936.2/OG0001945.1/OG0001945.2/OG0002165.1/OG0002493.2/OG0002493.1/OG0002723.2/OG0…	59	cellular_component	0.867647	0.00959038
GO:0000794	Millipede-specific (1454)	condensed nuclear chromosome	2	787	32	7393	0.869304	1	0.966855	OG0001825.2/OG0001825.1	2	cellular_component	0.0625	0.0025413
GO:0000794	Common (4880)	condensed nuclear chromosome	32	6152	37	7804	0.174305	0.612432	0.526406	OG0000283.4/OG0000283.3/OG0000283.1/OG0000283.2/OG0000667.1/OG0000667.3/OG0000667.2/OG0000707.1/OG0000707.3/OG0000707.2/OG0000846.1/OG0000846.2/OG0001275.2/OG0001275.1/OG0001945.1/OG0001945.2/OG0002493.2/OG0002493.1/OG0002918.1/OG0002943.2/OG0002943.1/OG0003983.1/OG0004011.1/OG0004155.1/OG0004949.1/OG0004957.1/OG0005510.1/OG0005926.1/OG0006041.1/OG0006375.1/OG0006425.1/OG0006850.1	32	cellular_component	0.864865	0.00520156
GO:0000795	Common (4880)	synaptonemal complex	3	6152	3	7804	0.489838	0.96084	0.825874	OG0000846.1/OG0000846.2/OG0002918.1	3	cellular_component	1	0.000487646
GO:0000796	Common (4880)	condensin complex	8	6152	11	7804	0.812198	0.974539	0.837648	OG0001275.2/OG0001275.1/OG0002889.1/OG0002889.2/OG0003153.1/OG0003541.1/OG0004949.1/OG0005510.1	8	cellular_component	0.727273	0.00130039
GO:0000796	Millipede-specific (1454)	condensin complex	2	787	8	7393	0.206239	0.83876	0.81096	OG0001825.2/OG0001825.1	2	cellular_component	0.25	0.0025413
GO:0000798	Common (4880)	nuclear cohesin complex	3	6152	3	7804	0.489838	0.96084	0.825874	OG0002493.2/OG0002493.1/OG0002918.1	3	cellular_component	1	0.000487646
GO:0000803	Millipede-specific (1454)	sex chromosome	1	787	16	7393	0.835167	1	0.966855	OG0008519.1	1	cellular_component	0.0625	0.00127065
GO:0000803	Common (4880)	sex chromosome	13	6152	16	7804	0.551416	0.968912	0.832812	OG0000318.4/OG0000318.2/OG0000318.1/OG0000318.3/OG0000426.3/OG0000426.1/OG0000426.2/OG0000618.2/OG0000618.1/OG0000618.3/OG0000704.2/OG0000704.1/OG0000704.3	13	cellular_component	0.8125	0.00211313
GO:0000803	Centipede-specific (1089)	sex chromosome	1	535	16	8124	0.664122	1	0.950412	OG0007144.1	1	cellular_component	0.0625	0.00186916
GO:0000805	Millipede-specific (1454)	X chromosome	1	787	12	7393	0.741207	1	0.966855	OG0008519.1	1	cellular_component	0.0833333	0.00127065
GO:0000805	Common (4880)	X chromosome	10	6152	13	7804	0.710806	0.968912	0.832812	OG0000318.4/OG0000318.2/OG0000318.1/OG0000318.3/OG0000618.2/OG0000618.1/OG0000618.3/OG0000704.2/OG0000704.1/OG0000704.3	10	cellular_component	0.769231	0.00162549
GO:0000805	Centipede-specific (1089)	X chromosome	1	535	13	8124	0.587811	1	0.950412	OG0007144.1	1	cellular_component	0.0769231	0.00186916
GO:0000806	Common (4880)	Y chromosome	3	6152	3	7804	0.489838	0.96084	0.825874	OG0000426.3/OG0000426.1/OG0000426.2	3	cellular_component	1	0.000487646
GO:0000808	Common (4880)	origin recognition complex	3	6152	6	7804	0.979225	1	0.859533	OG0006025.1/OG0007591.1/OG0010635.1	3	cellular_component	0.5	0.000487646
GO:0000808	Centipede-specific (1089)	origin recognition complex	1	535	6	8124	0.335597	0.97804	0.929542	OG0005599.1	1	cellular_component	0.166667	0.00186916
GO:0000808	Millipede-specific (1454)	origin recognition complex	2	787	6	7393	0.127121	0.702326	0.679047	OG0007186.1/OG0008800.1	2	cellular_component	0.333333	0.0025413
GO:0000811	Common (4880)	GINS complex	3	6152	4	7804	0.801033	0.968912	0.832812	OG0005653.1/OG0007766.1/OG0007803.1	3	cellular_component	0.75	0.000487646
GO:0000811	Millipede-specific (1454)	GINS complex	1	787	4	7393	0.362574	1	0.966855	OG0007622.1	1	cellular_component	0.25	0.00127065
GO:0000812	Millipede-specific (1454)	Swr1 complex	1	787	3	7393	0.286601	0.978638	0.946201	OG0006064.1	1	cellular_component	0.333333	0.00127065
GO:0000812	Centipede-specific (1089)	Swr1 complex	1	535	3	8124	0.184859	0.755085	0.717642	OG0007344.1	1	cellular_component	0.333333	0.00186916
GO:0000812	Common (4880)	Swr1 complex	1	6152	3	7804	0.990528	1	0.859533	OG0005413.1	1	cellular_component	0.333333	0.000162549
GO:0000813	Centipede-specific (1089)	ESCRT I complex	1	535	6	8124	0.335597	0.97804	0.929542	OG0003576.1	1	cellular_component	0.166667	0.00186916
GO:0000813	Common (4880)	ESCRT I complex	12	6152	15	7804	0.604092	0.968912	0.832812	OG0000068.3/OG0000068.5/OG0000068.1/OG0000068.2/OG0000068.9/OG0000068.7/OG0000068.6/OG0000068.8/OG0000068.4/OG0001352.2/OG0001352.1/OG0005018.1	12	cellular_component	0.8	0.00195059
GO:0000813	Millipede-specific (1454)	ESCRT I complex	1	787	14	7393	0.793456	1	0.966855	OG0006772.1	1	cellular_component	0.0714286	0.00127065
GO:0000814	Centipede-specific (1089)	ESCRT II complex	2	535	4	8124	0.0237583	0.312869	0.297354	OG0006746.1/OG0006746.2	2	cellular_component	0.5	0.00373832
GO:0000814	Common (4880)	ESCRT II complex	1	6152	3	7804	0.990528	1	0.859533	OG0006678.1	1	cellular_component	0.333333	0.000162549
GO:0000814	Millipede-specific (1454)	ESCRT II complex	1	787	3	7393	0.286601	0.978638	0.946201	OG0007350.1	1	cellular_component	0.333333	0.00127065
GO:0000815	Common (4880)	ESCRT III complex	10	6152	10	7804	0.0925375	0.408534	0.351149	OG0001949.2/OG0001949.1/OG0002824.1/OG0002824.2/OG0005438.1/OG0005723.1/OG0005844.1/OG0006817.1/OG0007722.1/OG0007741.1	10	cellular_component	1	0.00162549
GO:0000819	Centipede-specific (1089)	sister chromatid segregation	3	535	139	8124	0.995719	1	0.950412	OG0006435.1/OG0006435.2/OG0007264.1	3	biological_process	0.0215827	0.00560748
GO:0000819	Millipede-specific (1454)	sister chromatid segregation	11	787	113	7393	0.669455	1	0.966855	OG0001825.2/OG0001825.1/OG0001851.1/OG0003125.1/OG0004218.1/OG0004218.2/OG0006872.1/OG0007796.1/OG0007981.1/OG0008145.1/OG0008170.1	11	biological_process	0.0973451	0.0139771
GO:0000819	Common (4880)	sister chromatid segregation	118	6152	135	7804	0.00680308	0.0625363	0.053752	OG0000083.8/OG0000083.1/OG0000083.3/OG0000083.5/OG0000083.6/OG0000083.4/OG0000083.2/OG0000083.7/OG0000187.6/OG0000187.5/OG0000187.4/OG0000187.3/OG0000187.1/OG0000187.2/OG0000283.4/OG0000283.3/OG0000283.1/OG0000283.2/OG0000294.3/OG0000294.4/OG0000294.1/OG0000294.5/OG0000294.2/OG0000344.3/OG0000344.1/OG0000344.4/OG0000344.2/OG0000358.2/OG0000358.1/OG0000358.3/OG0000358.4/OG0000404.1/OG0000404.2/OG0…	118	biological_process	0.874074	0.0191808
GO:0000820	Millipede-specific (1454)	regulation of glutamine family amino acid metabolic process	2	787	2	7393	0.0113192	0.243239	0.235177	OG0002078.2/OG0002078.1	2	biological_process	1	0.0025413
GO:0000822	Common (4880)	inositol hexakisphosphate binding	2	6152	2	7804	0.621417	0.968912	0.832812	OG0002358.1/OG0002358.2	2	molecular_function	1	0.000325098
GO:0000823	Common (4880)	inositol-1,4,5-trisphosphate 6-kinase activity	2	6152	2	7804	0.621417	0.968912	0.832812	OG0003301.2/OG0003301.1	2	molecular_function	1	0.000325098
GO:0000827	Common (4880)	inositol-1,3,4,5,6-pentakisphosphate kinase activity	2	6152	2	7804	0.621417	0.968912	0.832812	OG0002738.1/OG0002738.2	2	molecular_function	1	0.000325098
GO:0000828	Common (4880)	inositol hexakisphosphate kinase activity	2	6152	2	7804	0.621417	0.968912	0.832812	OG0002738.1/OG0002738.2	2	molecular_function	1	0.000325098
GO:0000829	Common (4880)	inositol heptakisphosphate kinase activity	2	6152	2	7804	0.621417	0.968912	0.832812	OG0002738.1/OG0002738.2	2	molecular_function	1	0.000325098
GO:0000832	Common (4880)	inositol hexakisphosphate 5-kinase activity	2	6152	2	7804	0.621417	0.968912	0.832812	OG0002738.1/OG0002738.2	2	molecular_function	1	0.000325098
GO:0000835	Centipede-specific (1089)	ER ubiquitin ligase complex	1	535	1	8124	0.0658543	0.448761	0.426507	OG0007225.1	1	cellular_component	1	0.00186916
GO:0000836	Centipede-specific (1089)	Hrd1p ubiquitin ligase complex	1	535	1	8124	0.0658543	0.448761	0.426507	OG0007225.1	1	cellular_component	1	0.00186916
GO:0000900	Common (4880)	translation repressor activity, mRNA regulatory element binding	14	6152	16	7804	0.310016	0.819797	0.704643	OG0000396.4/OG0000396.3/OG0000396.1/OG0000396.2/OG0000834.2/OG0000834.1/OG0001278.2/OG0001278.1/OG0001706.1/OG0001706.2/OG0002369.1/OG0004370.1/OG0004614.1/OG0004955.1	14	molecular_function	0.875	0.00227568
GO:0000900	Millipede-specific (1454)	translation repressor activity, mRNA regulatory element binding	2	787	15	7393	0.485054	1	0.966855	OG0002032.1/OG0002032.2	2	molecular_function	0.133333	0.0025413
GO:0000902	Centipede-specific (1089)	cell morphogenesis	19	535	936	8124	1	1	0.950412	OG0001398.1/OG0001758.1/OG0002628.2/OG0002628.1/OG0002658.1/OG0002817.2/OG0002817.1/OG0002830.1/OG0002905.1/OG0003454.1/OG0004302.1/OG0005810.1/OG0006225.1/OG0006392.1/OG0007366.1/OG0007609.1/OG0008466.1/OG0008563.1/OG0009738.1	19	biological_process	0.0202991	0.035514
GO:0000902	Common (4880)	cell morphogenesis	874	6152	966	7804	1.25728e-24	6.18898e-22	5.31963e-22	OG0000007.1/OG0000007.3/OG0000007.2/OG0000007.9/OG0000007.4/OG0000007.14/OG0000007.11/OG0000007.6/OG0000007.5/OG0000007.10/OG0000007.22/OG0000007.7/OG0000007.12/OG0000007.8/OG0000007.18/OG0000007.16/OG0000007.25/OG0000007.23/OG0000007.13/OG0000007.24/OG0000007.17/OG0000007.19/OG0000007.15/OG0000007.21/OG0000007.20/OG0000011.11/OG0000011.3/OG0000011.1/OG0000011.16/OG0000011.20/OG0000011.8/OG000001…	874	biological_process	0.904762	0.142068
GO:0000902	Millipede-specific (1454)	cell morphogenesis	46	787	895	7393	1	1	0.966855	OG0001609.1/OG0001940.1/OG0001966.2/OG0001966.1/OG0001974.1/OG0002032.1/OG0002032.2/OG0002073.1/OG0002073.2/OG0002145.1/OG0002282.1/OG0002353.1/OG0002646.1/OG0003077.2/OG0003077.1/OG0003238.1/OG0003335.1/OG0003415.1/OG0003508.1/OG0003542.1/OG0003578.1/OG0003681.1/OG0003735.1/OG0003998.1/OG0004040.1/OG0004052.1/OG0004096.1/OG0004390.1/OG0004401.1/OG0004688.1/OG0005288.1/OG0005295.1/OG0005534.1/OG0…	46	biological_process	0.0513966	0.0584498
GO:0000904	Millipede-specific (1454)	cell morphogenesis involved in differentiation	37	787	789	7393	1	1	0.966855	OG0001609.1/OG0001940.1/OG0001966.2/OG0001966.1/OG0001974.1/OG0002032.1/OG0002032.2/OG0002073.1/OG0002073.2/OG0002145.1/OG0002282.1/OG0002646.1/OG0003077.2/OG0003077.1/OG0003238.1/OG0003335.1/OG0003415.1/OG0003542.1/OG0003578.1/OG0003681.1/OG0003735.1/OG0003998.1/OG0004040.1/OG0004052.1/OG0004096.1/OG0004390.1/OG0004401.1/OG0004688.1/OG0005288.1/OG0005534.1/OG0005582.1/OG0005784.1/OG0006227.1/OG0…	37	biological_process	0.0468948	0.047014
GO:0000904	Centipede-specific (1089)	cell morphogenesis involved in differentiation	15	535	836	8124	1	1	0.950412	OG0001398.1/OG0002628.2/OG0002628.1/OG0002817.2/OG0002817.1/OG0002830.1/OG0003454.1/OG0004302.1/OG0005810.1/OG0006392.1/OG0007366.1/OG0007609.1/OG0008466.1/OG0008563.1/OG0009738.1	15	biological_process	0.0179426	0.0280374
GO:0000904	Common (4880)	cell morphogenesis involved in differentiation	786	6152	862	7804	9.9666e-25	5.16427e-22	4.43886e-22	OG0000007.1/OG0000007.3/OG0000007.2/OG0000007.9/OG0000007.4/OG0000007.14/OG0000007.11/OG0000007.6/OG0000007.5/OG0000007.10/OG0000007.22/OG0000007.7/OG0000007.12/OG0000007.8/OG0000007.18/OG0000007.16/OG0000007.25/OG0000007.23/OG0000007.13/OG0000007.24/OG0000007.17/OG0000007.19/OG0000007.15/OG0000007.21/OG0000007.20/OG0000011.11/OG0000011.3/OG0000011.1/OG0000011.16/OG0000011.20/OG0000011.8/OG000001…	786	biological_process	0.911833	0.127763
GO:0000910	Millipede-specific (1454)	cytokinesis	11	787	140	7393	0.892526	1	0.966855	OG0002176.2/OG0002176.1/OG0002353.1/OG0003294.1/OG0003294.2/OG0003797.1/OG0004712.1/OG0006466.1/OG0007983.1/OG0008080.1/OG0008170.1	11	biological_process	0.0785714	0.0139771
GO:0000910	Common (4880)	cytokinesis	129	6152	152	7804	0.037201	0.219176	0.188389	OG0000074.1/OG0000074.8/OG0000074.3/OG0000074.2/OG0000074.6/OG0000074.5/OG0000074.7/OG0000074.4/OG0000172.3/OG0000172.4/OG0000172.2/OG0000172.1/OG0000186.3/OG0000186.6/OG0000186.1/OG0000186.4/OG0000186.2/OG0000186.5/OG0000187.6/OG0000187.5/OG0000187.4/OG0000187.3/OG0000187.1/OG0000187.2/OG0000354.3/OG0000354.2/OG0000354.1/OG0000358.2/OG0000358.1/OG0000358.3/OG0000358.4/OG0000375.4/OG0000375.3/OG0…	129	biological_process	0.848684	0.0209688
GO:0000910	Centipede-specific (1089)	cytokinesis	5	535	150	8124	0.973258	1	0.950412	OG0001398.1/OG0002676.1/OG0003959.1/OG0004706.1/OG0005518.1	5	biological_process	0.0333333	0.00934579
GO:0000912	Common (4880)	assembly of actomyosin apparatus involved in cytokinesis	26	6152	28	7804	0.0455575	0.252399	0.216945	OG0000375.4/OG0000375.3/OG0000375.2/OG0000375.1/OG0000389.2/OG0000389.3/OG0000389.1/OG0000915.1/OG0000915.2/OG0000971.1/OG0000971.2/OG0000971.3/OG0001203.2/OG0001203.1/OG0001559.2/OG0001559.1/OG0002242.2/OG0002242.1/OG0002487.1/OG0002585.1/OG0002926.1/OG0003055.1/OG0003340.1/OG0003340.2/OG0003769.1/OG0005832.1	26	biological_process	0.928571	0.00422627
GO:0000912	Centipede-specific (1089)	assembly of actomyosin apparatus involved in cytokinesis	2	535	30	8124	0.59694	1	0.950412	OG0001398.1/OG0004706.1	2	biological_process	0.0666667	0.00373832
GO:0000915	Centipede-specific (1089)	actomyosin contractile ring assembly	2	535	29	8124	0.578234	1	0.950412	OG0001398.1/OG0004706.1	2	biological_process	0.0689655	0.00373832
GO:0000915	Common (4880)	actomyosin contractile ring assembly	25	6152	27	7804	0.0542456	0.289595	0.248916	OG0000375.4/OG0000375.3/OG0000375.2/OG0000375.1/OG0000389.2/OG0000389.3/OG0000389.1/OG0000915.1/OG0000915.2/OG0000971.1/OG0000971.2/OG0000971.3/OG0001203.2/OG0001203.1/OG0001559.2/OG0001559.1/OG0002242.2/OG0002242.1/OG0002585.1/OG0002926.1/OG0003055.1/OG0003340.1/OG0003340.2/OG0003769.1/OG0005832.1	25	biological_process	0.925926	0.00406372
GO:0000916	Common (4880)	actomyosin contractile ring contraction	11	6152	16	7804	0.897827	1	0.859533	OG0000971.1/OG0000971.2/OG0000971.3/OG0002125.1/OG0002242.2/OG0002242.1/OG0002603.1/OG0003655.1/OG0003655.2/OG0005694.1/OG0006284.1	11	biological_process	0.6875	0.00178804
GO:0000916	Millipede-specific (1454)	actomyosin contractile ring contraction	4	787	14	7393	0.0535204	0.611788	0.591511	OG0002176.2/OG0002176.1/OG0002353.1/OG0006466.1	4	biological_process	0.285714	0.00508259
GO:0000920	Common (4880)	septum digestion after cytokinesis	4	6152	4	7804	0.386106	0.908295	0.78071	OG0000358.2/OG0000358.1/OG0000358.3/OG0000358.4	4	biological_process	1	0.000650195
GO:0000922	Centipede-specific (1089)	spindle pole	1	535	47	8124	0.959691	1	0.950412	OG0006082.1	1	cellular_component	0.0212766	0.00186916
GO:0000922	Common (4880)	spindle pole	43	6152	48	7804	0.0417208	0.241613	0.207674	OG0000114.2/OG0000114.1/OG0000114.3/OG0000114.5/OG0000114.4/OG0000187.6/OG0000187.5/OG0000187.4/OG0000187.3/OG0000187.1/OG0000187.2/OG0000709.3/OG0000709.1/OG0000709.2/OG0000745.2/OG0000745.1/OG0000745.3/OG0000915.1/OG0000915.2/OG0000971.1/OG0000971.2/OG0000971.3/OG0001510.2/OG0001510.1/OG0001638.1/OG0001638.2/OG0001782.1/OG0001782.2/OG0001945.1/OG0001945.2/OG0001963.1/OG0001963.2/OG0002241.1/OG0…	43	cellular_component	0.895833	0.0069896
GO:0000922	Millipede-specific (1454)	spindle pole	4	787	40	7393	0.628809	1	0.966855	OG0001345.3/OG0001345.2/OG0001345.1/OG0007336.1	4	cellular_component	0.1	0.00508259
GO:0000923	Common (4880)	equatorial microtubule organizing center	4	6152	5	7804	0.713207	0.968912	0.832812	OG0002513.1/OG0003219.1/OG0004142.1/OG0005528.1	4	cellular_component	0.8	0.000650195
GO:0000923	Millipede-specific (1454)	equatorial microtubule organizing center	1	787	4	7393	0.362574	1	0.966855	OG0004438.1	1	cellular_component	0.25	0.00127065
GO:0000930	Common (4880)	gamma-tubulin complex	5	6152	7	7804	0.831376	0.989231	0.850277	OG0002513.1/OG0003219.1/OG0004142.1/OG0005528.1/OG0006015.1	5	cellular_component	0.714286	0.000812744
GO:0000930	Centipede-specific (1089)	gamma-tubulin complex	1	535	7	8124	0.379384	1	0.950412	OG0004585.1	1	cellular_component	0.142857	0.00186916
GO:0000930	Millipede-specific (1454)	gamma-tubulin complex	1	787	6	7393	0.491136	1	0.966855	OG0004438.1	1	cellular_component	0.166667	0.00127065
GO:0000931	Centipede-specific (1089)	gamma-tubulin large complex	1	535	5	8124	0.288728	0.9267	0.880747	OG0004585.1	1	cellular_component	0.2	0.00186916
GO:0000931	Common (4880)	gamma-tubulin large complex	4	6152	5	7804	0.713207	0.968912	0.832812	OG0003219.1/OG0004142.1/OG0005528.1/OG0006015.1	4	cellular_component	0.8	0.000650195
GO:0000932	Millipede-specific (1454)	P-body	5	787	34	7393	0.292597	0.985537	0.952871	OG0003030.2/OG0003030.1/OG0006716.1/OG0007751.1/OG0008856.1	5	cellular_component	0.147059	0.00635324
GO:0000932	Common (4880)	P-body	28	6152	34	7804	0.399445	0.915255	0.786692	OG0000795.1/OG0000795.2/OG0001943.1/OG0001943.2/OG0002033.1/OG0002369.1/OG0002468.1/OG0002468.2/OG0002784.2/OG0002784.1/OG0003095.1/OG0003264.1/OG0003326.1/OG0003328.1/OG0003421.1/OG0003827.1/OG0004311.1/OG0004413.1/OG0004428.1/OG0004591.1/OG0004634.1/OG0005127.1/OG0005402.1/OG0005406.1/OG0006441.1/OG0006866.1/OG0007648.1/OG0007812.1	28	cellular_component	0.823529	0.00455137
GO:0000938	Millipede-specific (1454)	GARP complex	1	787	5	7393	0.430466	1	0.966855	OG0005889.1	1	cellular_component	0.2	0.00127065
GO:0000938	Common (4880)	GARP complex	4	6152	6	7804	0.88632	1	0.859533	OG0001646.1/OG0003044.1/OG0004707.1/OG0005327.1	4	cellular_component	0.666667	0.000650195
GO:0000939	Common (4880)	condensed chromosome inner kinetochore	1	6152	1	7804	0.788314	0.968912	0.832812	OG0004155.1	1	cellular_component	1	0.000162549
GO:0000940	Common (4880)	condensed chromosome outer kinetochore	18	6152	18	7804	0.0137497	0.105589	0.0907577	OG0000187.6/OG0000187.5/OG0000187.4/OG0000187.3/OG0000187.1/OG0000187.2/OG0000707.1/OG0000707.3/OG0000707.2/OG0000915.1/OG0000915.2/OG0001577.2/OG0001577.1/OG0002165.1/OG0002943.2/OG0002943.1/OG0006041.1/OG0006425.1	18	cellular_component	1	0.00292588
GO:0000941	Common (4880)	condensed nuclear chromosome inner kinetochore	1	6152	1	7804	0.788314	0.968912	0.832812	OG0004155.1	1	cellular_component	1	0.000162549
GO:0000942	Common (4880)	condensed nuclear chromosome outer kinetochore	1	6152	1	7804	0.788314	0.968912	0.832812	OG0006425.1	1	cellular_component	1	0.000162549
GO:0000956	Millipede-specific (1454)	nuclear-transcribed mRNA catabolic process	5	787	60	7393	0.780129	1	0.966855	OG0002032.1/OG0002032.2/OG0004282.1/OG0007751.1/OG0008856.1	5	biological_process	0.0833333	0.00635324
GO:0000956	Common (4880)	nuclear-transcribed mRNA catabolic process	50	6152	62	7804	0.434164	0.96084	0.825874	OG0000932.3/OG0000932.1/OG0000932.2/OG0001025.2/OG0001025.1/OG0001025.3/OG0001081.2/OG0001081.1/OG0001598.2/OG0001598.1/OG0001616.1/OG0001616.2/OG0002163.1/OG0002163.2/OG0002292.2/OG0002292.1/OG0002369.1/OG0002454.1/OG0002454.2/OG0002468.1/OG0002468.2/OG0002762.2/OG0002762.1/OG0003098.1/OG0003217.1/OG0003264.1/OG0003326.1/OG0003328.1/OG0003421.1/OG0003755.1/OG0003827.1/OG0004311.1/OG0004413.1/OG0…	50	biological_process	0.806452	0.00812744
GO:0000956	Centipede-specific (1089)	nuclear-transcribed mRNA catabolic process	5	535	67	8124	0.454111	1	0.950412	OG0001632.1/OG0005600.1/OG0005706.1/OG0006383.1/OG0007590.1	5	biological_process	0.0746269	0.00934579
GO:0000959	Millipede-specific (1454)	mitochondrial RNA metabolic process	5	787	25	7393	0.119657	0.700992	0.677757	OG0001069.2/OG0001069.1/OG0001686.1/OG0001686.2/OG0008552.1	5	biological_process	0.2	0.00635324
GO:0000959	Centipede-specific (1089)	mitochondrial RNA metabolic process	1	535	23	8124	0.791752	1	0.950412	OG0005776.1	1	biological_process	0.0434783	0.00186916
GO:0000959	Common (4880)	mitochondrial RNA metabolic process	16	6152	21	7804	0.725195	0.968912	0.832812	OG0000628.1/OG0000628.2/OG0001083.1/OG0001083.2/OG0001115.2/OG0001115.1/OG0001939.1/OG0001993.1/OG0002000.1/OG0002018.1/OG0003457.1/OG0003494.1/OG0004069.1/OG0005059.1/OG0007294.1/OG0007442.1	16	biological_process	0.761905	0.00260078
GO:0000963	Common (4880)	mitochondrial RNA processing	12	6152	14	7804	0.405041	0.915255	0.786692	OG0000628.1/OG0000628.2/OG0001083.1/OG0001083.2/OG0001115.2/OG0001115.1/OG0001939.1/OG0002000.1/OG0002018.1/OG0004069.1/OG0005059.1/OG0007294.1	12	biological_process	0.857143	0.00195059
GO:0000963	Millipede-specific (1454)	mitochondrial RNA processing	2	787	17	7393	0.553809	1	0.966855	OG0001686.1/OG0001686.2	2	biological_process	0.117647	0.0025413
GO:0000965	Millipede-specific (1454)	mitochondrial RNA 3'-end processing	2	787	4	7393	0.05868	0.611788	0.591511	OG0001686.1/OG0001686.2	2	biological_process	0.5	0.0025413
GO:0000965	Common (4880)	mitochondrial RNA 3'-end processing	2	6152	4	7804	0.968118	1	0.859533	OG0004069.1/OG0005059.1	2	biological_process	0.5	0.000325098
GO:0000966	Centipede-specific (1089)	RNA 5'-end processing	2	535	9	8124	0.114576	0.647031	0.614946	OG0004540.1/OG0009085.1	2	biological_process	0.222222	0.00373832
GO:0000966	Common (4880)	RNA 5'-end processing	4	6152	9	7804	0.995864	1	0.859533	OG0003830.1/OG0007294.1/OG0007658.1/OG0008460.1	4	biological_process	0.444444	0.000650195
GO:0000966	Millipede-specific (1454)	RNA 5'-end processing	1	787	9	7393	0.637082	1	0.966855	OG0008214.1	1	biological_process	0.111111	0.00127065
GO:0000967	Common (4880)	rRNA 5'-end processing	1	6152	1	7804	0.788314	0.968912	0.832812	OG0003830.1	1	biological_process	1	0.000162549
GO:0000972	Common (4880)	transcription-dependent tethering of RNA polymerase II gene DNA at nuclear periphery	13	6152	13	7804	0.0452815	0.252399	0.216945	OG0000054.3/OG0000054.7/OG0000054.6/OG0000054.4/OG0000054.2/OG0000054.1/OG0000054.5/OG0002569.1/OG0002790.1/OG0003527.1/OG0005102.1/OG0005930.1/OG0007319.1	13	biological_process	1	0.00211313
GO:0000973	Common (4880)	posttranscriptional tethering of RNA polymerase II gene DNA at nuclear periphery	10	6152	10	7804	0.0925375	0.408534	0.351149	OG0000054.3/OG0000054.7/OG0000054.6/OG0000054.4/OG0000054.2/OG0000054.1/OG0000054.5/OG0002790.1/OG0005102.1/OG0007319.1	10	biological_process	1	0.00162549
GO:0000974	Millipede-specific (1454)	Prp19 complex	1	787	17	7393	0.852752	1	0.966855	OG0004779.1	1	cellular_component	0.0588235	0.00127065
GO:0000974	Common (4880)	Prp19 complex	17	6152	18	7804	0.0803937	0.374752	0.322112	OG0000343.4/OG0000343.1/OG0000343.2/OG0000343.3/OG0002364.1/OG0002364.2/OG0002650.1/OG0002650.2/OG0003043.1/OG0003969.1/OG0004246.1/OG0004590.1/OG0006629.1/OG0006739.1/OG0007266.1/OG0007362.1/OG0007772.1	17	cellular_component	0.944444	0.00276333
GO:0000976	Centipede-specific (1089)	transcription regulatory region sequence-specific DNA binding	7	535	217	8124	0.990747	1	0.950412	OG0002186.1/OG0002287.1/OG0002658.1/OG0004837.1/OG0004956.1/OG0006836.1/OG0007594.1	7	molecular_function	0.0322581	0.0130841
GO:0000976	Common (4880)	transcription regulatory region sequence-specific DNA binding	207	6152	235	7804	0.000131207	0.00248888	0.00213928	OG0000011.11/OG0000011.3/OG0000011.1/OG0000011.16/OG0000011.20/OG0000011.8/OG0000011.5/OG0000011.6/OG0000011.19/OG0000011.2/OG0000011.15/OG0000011.13/OG0000011.4/OG0000011.7/OG0000011.17/OG0000011.18/OG0000011.14/OG0000011.9/OG0000011.12/OG0000011.10/OG0000020.1/OG0000020.2/OG0000020.9/OG0000020.3/OG0000020.13/OG0000020.6/OG0000020.5/OG0000020.4/OG0000020.11/OG0000020.10/OG0000020.8/OG0000020.7/O…	207	molecular_function	0.880851	0.0336476
GO:0000976	Millipede-specific (1454)	transcription regulatory region sequence-specific DNA binding	16	787	215	7393	0.956999	1	0.966855	OG0001662.2/OG0001662.1/OG0001924.1/OG0001940.1/OG0002257.2/OG0002257.1/OG0002633.1/OG0003257.1/OG0003335.1/OG0004795.1/OG0005075.1/OG0005534.1/OG0006253.1/OG0006761.1/OG0006781.1/OG0007753.1	16	molecular_function	0.0744186	0.0203304
GO:0000977	Millipede-specific (1454)	RNA polymerase II transcription regulatory region sequence-specific DNA binding	9	787	181	7393	0.998	1	0.966855	OG0001924.1/OG0001940.1/OG0002257.2/OG0002257.1/OG0002633.1/OG0003257.1/OG0003335.1/OG0004795.1/OG0007753.1	9	molecular_function	0.0497238	0.0114358
GO:0000977	Centipede-specific (1089)	RNA polymerase II transcription regulatory region sequence-specific DNA binding	6	535	184	8124	0.984681	1	0.950412	OG0002186.1/OG0002658.1/OG0004837.1/OG0004956.1/OG0006836.1/OG0007594.1	6	molecular_function	0.0326087	0.011215
GO:0000977	Common (4880)	RNA polymerase II transcription regulatory region sequence-specific DNA binding	181	6152	199	7804	3.05403e-06	9.66782e-05	8.30982e-05	OG0000011.11/OG0000011.3/OG0000011.1/OG0000011.16/OG0000011.20/OG0000011.8/OG0000011.5/OG0000011.6/OG0000011.19/OG0000011.2/OG0000011.15/OG0000011.13/OG0000011.4/OG0000011.7/OG0000011.17/OG0000011.18/OG0000011.14/OG0000011.9/OG0000011.12/OG0000011.10/OG0000020.1/OG0000020.2/OG0000020.9/OG0000020.3/OG0000020.13/OG0000020.6/OG0000020.5/OG0000020.4/OG0000020.11/OG0000020.10/OG0000020.8/OG0000020.7/O…	181	molecular_function	0.909548	0.0294213
GO:0000978	Common (4880)	RNA polymerase II cis-regulatory region sequence-specific DNA binding	56	6152	60	7804	0.00205712	0.0237983	0.0204554	OG0000020.1/OG0000020.2/OG0000020.9/OG0000020.3/OG0000020.13/OG0000020.6/OG0000020.5/OG0000020.4/OG0000020.11/OG0000020.10/OG0000020.8/OG0000020.7/OG0000020.12/OG0000120.3/OG0000120.4/OG0000120.1/OG0000120.5/OG0000120.2/OG0000144.8/OG0000144.6/OG0000144.1/OG0000144.7/OG0000144.5/OG0000144.4/OG0000144.3/OG0000144.2/OG0000276.4/OG0000276.1/OG0000276.2/OG0000276.3/OG0000381.3/OG0000381.4/OG0000381.1…	56	molecular_function	0.933333	0.00910273
GO:0000978	Centipede-specific (1089)	RNA polymerase II cis-regulatory region sequence-specific DNA binding	1	535	52	8124	0.971388	1	0.950412	OG0004837.1	1	molecular_function	0.0192308	0.00186916
GO:0000978	Millipede-specific (1454)	RNA polymerase II cis-regulatory region sequence-specific DNA binding	2	787	43	7393	0.952028	1	0.966855	OG0003257.1/OG0004795.1	2	molecular_function	0.0465116	0.0025413
GO:0000979	Millipede-specific (1454)	RNA polymerase II core promoter sequence-specific DNA binding	1	787	2	7393	0.201585	0.83876	0.81096	OG0007753.1	1	molecular_function	0.5	0.00127065
GO:0000979	Common (4880)	RNA polymerase II core promoter sequence-specific DNA binding	1	6152	2	7804	0.95521	1	0.859533	OG0005819.1	1	molecular_function	0.5	0.000162549
GO:0000981	Common (4880)	DNA-binding transcription factor activity, RNA polymerase II-specific	255	6152	282	7804	1.08933e-07	4.50609e-06	3.87313e-06	OG0000011.11/OG0000011.3/OG0000011.1/OG0000011.16/OG0000011.20/OG0000011.8/OG0000011.5/OG0000011.6/OG0000011.19/OG0000011.2/OG0000011.15/OG0000011.13/OG0000011.4/OG0000011.7/OG0000011.17/OG0000011.18/OG0000011.14/OG0000011.9/OG0000011.12/OG0000011.10/OG0000020.1/OG0000020.2/OG0000020.9/OG0000020.3/OG0000020.13/OG0000020.6/OG0000020.5/OG0000020.4/OG0000020.11/OG0000020.10/OG0000020.8/OG0000020.7/O…	255	molecular_function	0.904255	0.0414499
GO:0000981	Centipede-specific (1089)	DNA-binding transcription factor activity, RNA polymerase II-specific	13	535	274	8124	0.92083	1	0.950412	OG0001920.1/OG0002287.1/OG0002527.1/OG0002658.1/OG0003959.1/OG0004501.1/OG0004956.1/OG0005596.1/OG0005606.1/OG0006389.1/OG0006836.1/OG0008269.1/OG0009738.1	13	molecular_function	0.0474453	0.0242991
GO:0000981	Millipede-specific (1454)	DNA-binding transcription factor activity, RNA polymerase II-specific	10	787	266	7393	0.999992	1	0.966855	OG0001924.1/OG0001940.1/OG0003257.1/OG0003335.1/OG0003596.1/OG0004779.1/OG0005534.1/OG0006735.1/OG0006781.1/OG0010621.1	10	molecular_function	0.037594	0.0127065
GO:0000987	Common (4880)	cis-regulatory region sequence-specific DNA binding	58	6152	63	7804	0.00418095	0.0426102	0.0366249	OG0000020.1/OG0000020.2/OG0000020.9/OG0000020.3/OG0000020.13/OG0000020.6/OG0000020.5/OG0000020.4/OG0000020.11/OG0000020.10/OG0000020.8/OG0000020.7/OG0000020.12/OG0000120.3/OG0000120.4/OG0000120.1/OG0000120.5/OG0000120.2/OG0000144.8/OG0000144.6/OG0000144.1/OG0000144.7/OG0000144.5/OG0000144.4/OG0000144.3/OG0000144.2/OG0000276.4/OG0000276.1/OG0000276.2/OG0000276.3/OG0000381.3/OG0000381.4/OG0000381.1…	58	molecular_function	0.920635	0.00942783
GO:0000987	Centipede-specific (1089)	cis-regulatory region sequence-specific DNA binding	1	535	55	8124	0.976709	1	0.950412	OG0004837.1	1	molecular_function	0.0181818	0.00186916
GO:0000987	Millipede-specific (1454)	cis-regulatory region sequence-specific DNA binding	3	787	46	7393	0.881334	1	0.966855	OG0003257.1/OG0004795.1/OG0006781.1	3	molecular_function	0.0652174	0.00381194
GO:0000988	Millipede-specific (1454)	obsolete transcription factor activity, protein binding	3	787	20	7393	0.359959	1	0.966855	OG0004280.1/OG0004456.1/OG0004779.1	3	molecular_function	0.15	0.00381194
GO:0000988	Centipede-specific (1089)	obsolete transcription factor activity, protein binding	2	535	22	8124	0.430255	1	0.950412	OG0003959.1/OG0004150.1	2	molecular_function	0.0909091	0.00373832
GO:0000988	Common (4880)	obsolete transcription factor activity, protein binding	16	6152	21	7804	0.725195	0.968912	0.832812	OG0001929.1/OG0002179.1/OG0002364.1/OG0002364.2/OG0002794.2/OG0002794.1/OG0003511.1/OG0003590.1/OG0003750.1/OG0004044.1/OG0004112.1/OG0004112.2/OG0005159.1/OG0005397.1/OG0005821.1/OG0006381.1	16	molecular_function	0.761905	0.00260078
GO:0000989	Centipede-specific (1089)	obsolete transcription factor activity, transcription factor binding	2	535	17	8124	0.30952	0.961859	0.914163	OG0003959.1/OG0004150.1	2	molecular_function	0.117647	0.00373832
GO:0000989	Millipede-specific (1454)	obsolete transcription factor activity, transcription factor binding	2	787	15	7393	0.485054	1	0.966855	OG0004280.1/OG0004779.1	2	molecular_function	0.133333	0.0025413
GO:0000989	Common (4880)	obsolete transcription factor activity, transcription factor binding	12	6152	16	7804	0.76212	0.968912	0.832812	OG0002179.1/OG0002364.1/OG0002364.2/OG0002794.2/OG0002794.1/OG0003511.1/OG0003590.1/OG0003750.1/OG0005159.1/OG0005397.1/OG0005821.1/OG0006381.1	12	molecular_function	0.75	0.00195059
GO:0000990	Common (4880)	obsolete transcription factor activity, core RNA polymerase binding	4	6152	5	7804	0.713207	0.968912	0.832812	OG0001929.1/OG0004044.1/OG0004112.1/OG0004112.2	4	molecular_function	0.8	0.000650195
GO:0000990	Millipede-specific (1454)	obsolete transcription factor activity, core RNA polymerase binding	1	787	5	7393	0.430466	1	0.966855	OG0004456.1	1	molecular_function	0.2	0.00127065
GO:0000991	Millipede-specific (1454)	obsolete transcription factor activity, core RNA polymerase II binding	1	787	5	7393	0.430466	1	0.966855	OG0004456.1	1	molecular_function	0.2	0.00127065
GO:0000991	Common (4880)	obsolete transcription factor activity, core RNA polymerase II binding	4	6152	5	7804	0.713207	0.968912	0.832812	OG0001929.1/OG0004044.1/OG0004112.1/OG0004112.2	4	molecular_function	0.8	0.000650195
GO:0000992	Millipede-specific (1454)	RNA polymerase III cis-regulatory region sequence-specific DNA binding	2	787	7	7393	0.165854	0.828594	0.80113	OG0004795.1/OG0006761.1	2	molecular_function	0.285714	0.0025413
GO:0000992	Centipede-specific (1089)	RNA polymerase III cis-regulatory region sequence-specific DNA binding	1	535	10	8124	0.494203	1	0.950412	OG0004837.1	1	molecular_function	0.1	0.00186916
GO:0000992	Common (4880)	RNA polymerase III cis-regulatory region sequence-specific DNA binding	6	6152	9	7804	0.898254	1	0.859533	OG0002794.2/OG0002794.1/OG0002937.1/OG0002937.2/OG0003279.1/OG0003590.1	6	molecular_function	0.666667	0.000975293
GO:0000993	Millipede-specific (1454)	RNA polymerase II complex binding	1	787	8	7393	0.593794	1	0.966855	OG0007782.1	1	molecular_function	0.125	0.00127065
GO:0000993	Centipede-specific (1089)	RNA polymerase II complex binding	2	535	8	8124	0.0930452	0.569524	0.541283	OG0005695.1/OG0006412.1	2	molecular_function	0.25	0.00373832
GO:0000993	Common (4880)	RNA polymerase II complex binding	5	6152	8	7804	0.932465	1	0.859533	OG0002598.1/OG0002598.2/OG0003750.1/OG0005397.1/OG0005434.1	5	molecular_function	0.625	0.000812744
GO:0000994	Common (4880)	RNA polymerase III core binding	1	6152	1	7804	0.788314	0.968912	0.832812	OG0006439.1	1	molecular_function	1	0.000162549
GO:0001002	Common (4880)	RNA polymerase III type 1 promoter sequence-specific DNA binding	1	6152	1	7804	0.788314	0.968912	0.832812	OG0003279.1	1	molecular_function	1	0.000162549
GO:0001003	Common (4880)	RNA polymerase III type 2 promoter sequence-specific DNA binding	1	6152	1	7804	0.788314	0.968912	0.832812	OG0003279.1	1	molecular_function	1	0.000162549
GO:0001006	Common (4880)	RNA polymerase III type 3 promoter sequence-specific DNA binding	5	6152	8	7804	0.932465	1	0.859533	OG0002794.2/OG0002794.1/OG0002937.1/OG0002937.2/OG0003590.1	5	molecular_function	0.625	0.000812744
GO:0001006	Centipede-specific (1089)	RNA polymerase III type 3 promoter sequence-specific DNA binding	1	535	8	8124	0.420289	1	0.950412	OG0004837.1	1	molecular_function	0.125	0.00186916
GO:0001006	Millipede-specific (1454)	RNA polymerase III type 3 promoter sequence-specific DNA binding	2	787	7	7393	0.165854	0.828594	0.80113	OG0004795.1/OG0006761.1	2	molecular_function	0.285714	0.0025413
GO:0001011	Millipede-specific (1454)	obsolete transcription factor activity, sequence-specific DNA binding, RNA polymerase recruiting	1	787	2	7393	0.201585	0.83876	0.81096	OG0004795.1	1	molecular_function	0.5	0.00127065
GO:0001011	Centipede-specific (1089)	obsolete transcription factor activity, sequence-specific DNA binding, RNA polymerase recruiting	1	535	2	8124	0.127379	0.647031	0.614946	OG0004837.1	1	molecular_function	0.5	0.00186916
GO:0001016	Centipede-specific (1089)	RNA polymerase III transcription regulatory region sequence-specific DNA binding	1	535	10	8124	0.494203	1	0.950412	OG0004837.1	1	molecular_function	0.1	0.00186916
GO:0001016	Millipede-specific (1454)	RNA polymerase III transcription regulatory region sequence-specific DNA binding	2	787	7	7393	0.165854	0.828594	0.80113	OG0004795.1/OG0006761.1	2	molecular_function	0.285714	0.0025413
GO:0001016	Common (4880)	RNA polymerase III transcription regulatory region sequence-specific DNA binding	6	6152	9	7804	0.898254	1	0.859533	OG0002794.2/OG0002794.1/OG0002937.1/OG0002937.2/OG0003279.1/OG0003590.1	6	molecular_function	0.666667	0.000975293
GO:0001025	Millipede-specific (1454)	RNA polymerase III general transcription initiation factor binding	1	787	1	7393	0.106452	0.63267	0.6117	OG0006761.1	1	molecular_function	1	0.00127065
GO:0001042	Common (4880)	RNA polymerase I core binding	1	6152	1	7804	0.788314	0.968912	0.832812	OG0005733.1	1	molecular_function	1	0.000162549
GO:0001046	Millipede-specific (1454)	core promoter sequence-specific DNA binding	1	787	2	7393	0.201585	0.83876	0.81096	OG0007753.1	1	molecular_function	0.5	0.00127065
GO:0001046	Common (4880)	core promoter sequence-specific DNA binding	1	6152	2	7804	0.95521	1	0.859533	OG0005819.1	1	molecular_function	0.5	0.000162549
GO:0001054	Common (4880)	RNA polymerase I activity	1	6152	1	7804	0.788314	0.968912	0.832812	OG0006650.1	1	molecular_function	1	0.000162549
GO:0001067	Centipede-specific (1089)	regulatory region nucleic acid binding	12	535	260	8124	0.929722	1	0.950412	OG0002186.1/OG0002287.1/OG0002658.1/OG0003447.1/OG0003454.1/OG0003959.1/OG0004837.1/OG0004956.1/OG0006184.1/OG0006392.1/OG0006836.1/OG0007594.1	12	molecular_function	0.0461538	0.0224299
GO:0001067	Millipede-specific (1454)	regulatory region nucleic acid binding	19	787	258	7393	0.972231	1	0.966855	OG0001662.2/OG0001662.1/OG0001924.1/OG0001940.1/OG0002257.2/OG0002257.1/OG0002633.1/OG0003257.1/OG0003335.1/OG0004779.1/OG0004795.1/OG0005075.1/OG0005534.1/OG0006253.1/OG0006761.1/OG0006781.1/OG0007753.1/OG0008519.1/OG0009699.1	19	molecular_function	0.0736434	0.0241423
GO:0001067	Common (4880)	regulatory region nucleic acid binding	236	6152	272	7804	0.000422946	0.00648583	0.00557479	OG0000011.11/OG0000011.3/OG0000011.1/OG0000011.16/OG0000011.20/OG0000011.8/OG0000011.5/OG0000011.6/OG0000011.19/OG0000011.2/OG0000011.15/OG0000011.13/OG0000011.4/OG0000011.7/OG0000011.17/OG0000011.18/OG0000011.14/OG0000011.9/OG0000011.12/OG0000011.10/OG0000020.1/OG0000020.2/OG0000020.9/OG0000020.3/OG0000020.13/OG0000020.6/OG0000020.5/OG0000020.4/OG0000020.11/OG0000020.10/OG0000020.8/OG0000020.7/O…	236	molecular_function	0.867647	0.0383615
GO:0001076	Millipede-specific (1454)	obsolete transcription factor activity, RNA polymerase II transcription factor binding	2	787	15	7393	0.485054	1	0.966855	OG0004280.1/OG0004779.1	2	molecular_function	0.133333	0.0025413
GO:0001076	Centipede-specific (1089)	obsolete transcription factor activity, RNA polymerase II transcription factor binding	2	535	17	8124	0.30952	0.961859	0.914163	OG0003959.1/OG0004150.1	2	molecular_function	0.117647	0.00373832
GO:0001076	Common (4880)	obsolete transcription factor activity, RNA polymerase II transcription factor binding	12	6152	16	7804	0.76212	0.968912	0.832812	OG0002179.1/OG0002364.1/OG0002364.2/OG0002794.2/OG0002794.1/OG0003511.1/OG0003590.1/OG0003750.1/OG0005159.1/OG0005397.1/OG0005821.1/OG0006381.1	12	molecular_function	0.75	0.00195059
GO:0001085	Centipede-specific (1089)	RNA polymerase II transcription factor binding	4	535	31	8124	0.143889	0.682445	0.648604	OG0004150.1/OG0004687.1/OG0004687.2/OG0007594.1	4	molecular_function	0.129032	0.00747664
GO:0001085	Common (4880)	RNA polymerase II transcription factor binding	39	6152	43	7804	0.0342799	0.214413	0.184295	OG0000020.1/OG0000020.2/OG0000020.9/OG0000020.3/OG0000020.13/OG0000020.6/OG0000020.5/OG0000020.4/OG0000020.11/OG0000020.10/OG0000020.8/OG0000020.7/OG0000020.12/OG0000267.4/OG0000267.1/OG0000267.2/OG0000267.5/OG0000267.3/OG0000571.3/OG0000571.1/OG0000571.2/OG0001578.2/OG0001578.1/OG0001929.1/OG0001938.2/OG0001938.1/OG0001980.1/OG0001980.2/OG0002572.1/OG0002601.1/OG0002794.2/OG0002794.1/OG0002812.1…	39	molecular_function	0.906977	0.0063394
GO:0001091	Common (4880)	RNA polymerase II general transcription initiation factor binding	6	6152	9	7804	0.898254	1	0.859533	OG0001929.1/OG0001980.1/OG0001980.2/OG0002794.2/OG0002794.1/OG0005819.1	6	molecular_function	0.666667	0.000975293
GO:0001091	Centipede-specific (1089)	RNA polymerase II general transcription initiation factor binding	3	535	10	8124	0.0240494	0.312869	0.297354	OG0004150.1/OG0004687.1/OG0004687.2	3	molecular_function	0.3	0.00560748
GO:0001092	Common (4880)	TFIIA-class transcription factor complex binding	5	6152	5	7804	0.304331	0.810204	0.696398	OG0001980.1/OG0001980.2/OG0002794.2/OG0002794.1/OG0005819.1	5	molecular_function	1	0.000812744
GO:0001094	Centipede-specific (1089)	TFIID-class transcription factor complex binding	1	535	2	8124	0.127379	0.647031	0.614946	OG0004150.1	1	molecular_function	0.5	0.00186916
GO:0001096	Centipede-specific (1089)	TFIIF-class transcription factor complex binding	2	535	3	8124	0.0124194	0.188794	0.179432	OG0004687.1/OG0004687.2	2	molecular_function	0.666667	0.00373832
GO:0001096	Common (4880)	TFIIF-class transcription factor complex binding	1	6152	2	7804	0.95521	1	0.859533	OG0001929.1	1	molecular_function	0.5	0.000162549
GO:0001098	Common (4880)	basal transcription machinery binding	11	6152	17	7804	0.950442	1	0.859533	OG0001929.1/OG0001980.1/OG0001980.2/OG0002598.1/OG0002598.2/OG0002794.2/OG0002794.1/OG0003750.1/OG0005397.1/OG0005434.1/OG0005819.1	11	molecular_function	0.647059	0.00178804
GO:0001098	Millipede-specific (1454)	basal transcription machinery binding	1	787	16	7393	0.835167	1	0.966855	OG0007782.1	1	molecular_function	0.0625	0.00127065
GO:0001098	Centipede-specific (1089)	basal transcription machinery binding	5	535	18	8124	0.00507617	0.0984398	0.0935584	OG0004150.1/OG0004687.1/OG0004687.2/OG0005695.1/OG0006412.1	5	molecular_function	0.277778	0.00934579
GO:0001099	Centipede-specific (1089)	basal RNA polymerase II transcription machinery binding	5	535	18	8124	0.00507617	0.0984398	0.0935584	OG0004150.1/OG0004687.1/OG0004687.2/OG0005695.1/OG0006412.1	5	molecular_function	0.277778	0.00934579
GO:0001099	Common (4880)	basal RNA polymerase II transcription machinery binding	11	6152	17	7804	0.950442	1	0.859533	OG0001929.1/OG0001980.1/OG0001980.2/OG0002598.1/OG0002598.2/OG0002794.2/OG0002794.1/OG0003750.1/OG0005397.1/OG0005434.1/OG0005819.1	11	molecular_function	0.647059	0.00178804
GO:0001099	Millipede-specific (1454)	basal RNA polymerase II transcription machinery binding	1	787	16	7393	0.835167	1	0.966855	OG0007782.1	1	molecular_function	0.0625	0.00127065
GO:0001101	Common (4880)	response to acid chemical	37	6152	43	7804	0.165124	0.596786	0.512957	OG0000030.8/OG0000030.7/OG0000030.12/OG0000030.6/OG0000030.1/OG0000030.4/OG0000030.9/OG0000030.10/OG0000030.14/OG0000030.2/OG0000030.3/OG0000030.13/OG0000030.5/OG0000030.11/OG0000107.5/OG0000107.3/OG0000107.7/OG0000107.4/OG0000107.1/OG0000107.2/OG0000107.8/OG0000107.6/OG0000339.3/OG0000339.2/OG0000339.4/OG0000339.1/OG0000548.2/OG0000548.1/OG0000548.3/OG0000637.2/OG0000637.1/OG0000637.3/OG0000868.…	37	biological_process	0.860465	0.0060143
GO:0001101	Millipede-specific (1454)	response to acid chemical	3	787	29	7393	0.609826	1	0.966855	OG0003339.1/OG0007123.1/OG0008075.1	3	biological_process	0.103448	0.00381194
GO:0001101	Centipede-specific (1089)	response to acid chemical	2	535	45	8124	0.806261	1	0.950412	OG0005609.1/OG0008432.1	2	biological_process	0.0444444	0.00373832
GO:0001102	Common (4880)	RNA polymerase II activating transcription factor binding	21	6152	22	7804	0.0366879	0.216932	0.18646	OG0000020.1/OG0000020.2/OG0000020.9/OG0000020.3/OG0000020.13/OG0000020.6/OG0000020.5/OG0000020.4/OG0000020.11/OG0000020.10/OG0000020.8/OG0000020.7/OG0000020.12/OG0000571.3/OG0000571.1/OG0000571.2/OG0001578.2/OG0001578.1/OG0002572.1/OG0002812.1/OG0006381.1	21	molecular_function	0.954545	0.00341352
GO:0001102	Centipede-specific (1089)	RNA polymerase II activating transcription factor binding	1	535	9	8124	0.458503	1	0.950412	OG0007594.1	1	molecular_function	0.111111	0.00186916
GO:0001103	Common (4880)	RNA polymerase II repressing transcription factor binding	5	6152	5	7804	0.304331	0.810204	0.696398	OG0000267.4/OG0000267.1/OG0000267.2/OG0000267.5/OG0000267.3	5	molecular_function	1	0.000812744
GO:0001109	Common (4880)	promoter clearance during DNA-templated transcription	8	6152	9	7804	0.401577	0.915255	0.786692	OG0002949.1/OG0002949.2/OG0004419.1/OG0004653.1/OG0004778.1/OG0005013.1/OG0005852.1/OG0005998.1	8	biological_process	0.888889	0.00130039
GO:0001111	Common (4880)	promoter clearance from RNA polymerase II promoter	8	6152	9	7804	0.401577	0.915255	0.786692	OG0002949.1/OG0002949.2/OG0004419.1/OG0004653.1/OG0004778.1/OG0005013.1/OG0005852.1/OG0005998.1	8	biological_process	0.888889	0.00130039
GO:0001112	Common (4880)	DNA-templated transcription open complex formation	7	6152	8	7804	0.46944	0.96084	0.825874	OG0002949.1/OG0002949.2/OG0004419.1/OG0004653.1/OG0004778.1/OG0005013.1/OG0005852.1	7	biological_process	0.875	0.00113784
GO:0001113	Common (4880)	transcription open complex formation at RNA polymerase II promoter	7	6152	8	7804	0.46944	0.96084	0.825874	OG0002949.1/OG0002949.2/OG0004419.1/OG0004653.1/OG0004778.1/OG0005013.1/OG0005852.1	7	biological_process	0.875	0.00113784
GO:0001120	Common (4880)	protein-DNA complex remodeling	7	6152	8	7804	0.46944	0.96084	0.825874	OG0002949.1/OG0002949.2/OG0004419.1/OG0004653.1/OG0004778.1/OG0005013.1/OG0005852.1	7	biological_process	0.875	0.00113784
GO:0001128	Millipede-specific (1454)	obsolete RNA polymerase II transcription coactivator activity involved in preinitiation complex assembly	1	787	1	7393	0.106452	0.63267	0.6117	OG0005376.1	1	molecular_function	1	0.00127065
GO:0001129	Centipede-specific (1089)	obsolete RNA polymerase II transcription factor activity, TBP-class protein binding, involved in preinitiation complex assembly	1	535	8	8124	0.420289	1	0.950412	OG0004150.1	1	molecular_function	0.125	0.00186916
GO:0001129	Common (4880)	obsolete RNA polymerase II transcription factor activity, TBP-class protein binding, involved in preinitiation complex assembly	6	6152	8	7804	0.770722	0.968912	0.832812	OG0002794.2/OG0002794.1/OG0003511.1/OG0005159.1/OG0005821.1/OG0006381.1	6	molecular_function	0.75	0.000975293
GO:0001129	Millipede-specific (1454)	obsolete RNA polymerase II transcription factor activity, TBP-class protein binding, involved in preinitiation complex assembly	1	787	7	7393	0.545349	1	0.966855	OG0004280.1	1	molecular_function	0.142857	0.00127065
GO:0001132	Millipede-specific (1454)	obsolete RNA polymerase II transcription factor activity, TBP-class protein binding	1	787	7	7393	0.545349	1	0.966855	OG0004280.1	1	molecular_function	0.142857	0.00127065
GO:0001132	Centipede-specific (1089)	obsolete RNA polymerase II transcription factor activity, TBP-class protein binding	1	535	8	8124	0.420289	1	0.950412	OG0004150.1	1	molecular_function	0.125	0.00186916
GO:0001132	Common (4880)	obsolete RNA polymerase II transcription factor activity, TBP-class protein binding	6	6152	8	7804	0.770722	0.968912	0.832812	OG0002794.2/OG0002794.1/OG0003511.1/OG0005159.1/OG0005821.1/OG0006381.1	6	molecular_function	0.75	0.000975293
GO:0001134	Centipede-specific (1089)	obsolete transcription regulator recruiting activity	1	535	6	8124	0.335597	0.97804	0.929542	OG0003959.1	1	molecular_function	0.166667	0.00186916
GO:0001134	Millipede-specific (1454)	obsolete transcription regulator recruiting activity	1	787	5	7393	0.430466	1	0.966855	OG0004779.1	1	molecular_function	0.2	0.00127065
GO:0001134	Common (4880)	obsolete transcription regulator recruiting activity	3	6152	5	7804	0.932773	1	0.859533	OG0002364.1/OG0002364.2/OG0003590.1	3	molecular_function	0.6	0.000487646
GO:0001135	Centipede-specific (1089)	obsolete RNA polymerase II transcription regulator recruiting activity	1	535	6	8124	0.335597	0.97804	0.929542	OG0003959.1	1	molecular_function	0.166667	0.00186916
GO:0001135	Millipede-specific (1454)	obsolete RNA polymerase II transcription regulator recruiting activity	1	787	5	7393	0.430466	1	0.966855	OG0004779.1	1	molecular_function	0.2	0.00127065
GO:0001135	Common (4880)	obsolete RNA polymerase II transcription regulator recruiting activity	3	6152	5	7804	0.932773	1	0.859533	OG0002364.1/OG0002364.2/OG0003590.1	3	molecular_function	0.6	0.000487646
GO:0001156	Millipede-specific (1454)	TFIIIC-class transcription factor complex binding	1	787	1	7393	0.106452	0.63267	0.6117	OG0006761.1	1	molecular_function	1	0.00127065
GO:0001163	Common (4880)	RNA polymerase I transcription regulatory region sequence-specific DNA binding	1	6152	1	7804	0.788314	0.968912	0.832812	OG0006873.1	1	molecular_function	1	0.000162549
GO:0001173	Common (4880)	DNA-templated transcriptional start site selection	1	6152	1	7804	0.788314	0.968912	0.832812	OG0003525.1	1	biological_process	1	0.000162549
GO:0001174	Common (4880)	transcriptional start site selection at RNA polymerase II promoter	1	6152	1	7804	0.788314	0.968912	0.832812	OG0003525.1	1	biological_process	1	0.000162549
GO:0001178	Centipede-specific (1089)	regulation of transcriptional start site selection at RNA polymerase II promoter	1	535	9	8124	0.458503	1	0.950412	OG0005190.1	1	biological_process	0.111111	0.00186916
GO:0001178	Common (4880)	regulation of transcriptional start site selection at RNA polymerase II promoter	7	6152	9	7804	0.706957	0.968912	0.832812	OG0000446.3/OG0000446.2/OG0000446.1/OG0001222.1/OG0001222.2/OG0004596.1/OG0006052.1	7	biological_process	0.777778	0.00113784
GO:0001178	Millipede-specific (1454)	regulation of transcriptional start site selection at RNA polymerase II promoter	1	787	8	7393	0.593794	1	0.966855	OG0006495.1	1	biological_process	0.125	0.00127065
GO:0001181	Common (4880)	RNA polymerase I general transcription initiation factor activity	1	6152	1	7804	0.788314	0.968912	0.832812	OG0005733.1	1	molecular_function	1	0.000162549
GO:0001191	Common (4880)	obsolete transcriptional repressor activity, RNA polymerase II transcription factor binding	1	6152	1	7804	0.788314	0.968912	0.832812	OG0002179.1	1	molecular_function	1	0.000162549
GO:0001192	Millipede-specific (1454)	maintenance of transcriptional fidelity during DNA-templated transcription elongation	1	787	1	7393	0.106452	0.63267	0.6117	OG0007691.1	1	biological_process	1	0.00127065
GO:0001193	Millipede-specific (1454)	maintenance of transcriptional fidelity during DNA-templated transcription elongation from RNA polymerase II promoter	1	787	1	7393	0.106452	0.63267	0.6117	OG0007691.1	1	biological_process	1	0.00127065
GO:0001221	Common (4880)	transcription coregulator binding	12	6152	13	7804	0.203664	0.658479	0.565984	OG0000120.3/OG0000120.4/OG0000120.1/OG0000120.5/OG0000120.2/OG0001639.1/OG0001639.2/OG0001938.2/OG0001938.1/OG0002746.1/OG0003522.1/OG0003523.1	12	molecular_function	0.923077	0.00195059
GO:0001221	Millipede-specific (1454)	transcription coregulator binding	1	787	12	7393	0.741207	1	0.966855	OG0002145.1	1	molecular_function	0.0833333	0.00127065
GO:0001222	Common (4880)	transcription corepressor binding	5	6152	5	7804	0.304331	0.810204	0.696398	OG0000120.3/OG0000120.4/OG0000120.1/OG0000120.5/OG0000120.2	5	molecular_function	1	0.000812744
GO:0001223	Millipede-specific (1454)	transcription coactivator binding	1	787	7	7393	0.545349	1	0.966855	OG0002145.1	1	molecular_function	0.142857	0.00127065
GO:0001223	Common (4880)	transcription coactivator binding	7	6152	8	7804	0.46944	0.96084	0.825874	OG0001639.1/OG0001639.2/OG0001938.2/OG0001938.1/OG0002746.1/OG0003522.1/OG0003523.1	7	molecular_function	0.875	0.00113784
GO:0001224	Common (4880)	RNA polymerase II transcription coregulator binding	6	6152	6	7804	0.239867	0.713825	0.613557	OG0000120.3/OG0000120.4/OG0000120.1/OG0000120.5/OG0000120.2/OG0002746.1	6	molecular_function	1	0.000975293
GO:0001225	Common (4880)	RNA polymerase II transcription coactivator binding	1	6152	1	7804	0.788314	0.968912	0.832812	OG0002746.1	1	molecular_function	1	0.000162549
GO:0001226	Common (4880)	RNA polymerase II transcription corepressor binding	5	6152	5	7804	0.304331	0.810204	0.696398	OG0000120.3/OG0000120.4/OG0000120.1/OG0000120.5/OG0000120.2	5	molecular_function	1	0.000812744
GO:0001227	Centipede-specific (1089)	DNA-binding transcription repressor activity, RNA polymerase II-specific	1	535	95	8124	0.998513	1	0.950412	OG0004956.1	1	molecular_function	0.0105263	0.00186916
GO:0001227	Common (4880)	DNA-binding transcription repressor activity, RNA polymerase II-specific	90	6152	91	7804	8.90189e-09	4.68658e-07	4.02828e-07	OG0000011.11/OG0000011.3/OG0000011.1/OG0000011.16/OG0000011.20/OG0000011.8/OG0000011.5/OG0000011.6/OG0000011.19/OG0000011.2/OG0000011.15/OG0000011.13/OG0000011.4/OG0000011.7/OG0000011.17/OG0000011.18/OG0000011.14/OG0000011.9/OG0000011.12/OG0000011.10/OG0000020.1/OG0000020.2/OG0000020.9/OG0000020.3/OG0000020.13/OG0000020.6/OG0000020.5/OG0000020.4/OG0000020.11/OG0000020.10/OG0000020.8/OG0000020.7/O…	90	molecular_function	0.989011	0.0146294
GO:0001228	Millipede-specific (1454)	DNA-binding transcription activator activity, RNA polymerase II-specific	3	787	94	7393	0.998199	1	0.966855	OG0001940.1/OG0003257.1/OG0003335.1	3	molecular_function	0.0319149	0.00381194
GO:0001228	Common (4880)	DNA-binding transcription activator activity, RNA polymerase II-specific	105	6152	114	7804	0.000102978	0.00204912	0.00176129	OG0000011.11/OG0000011.3/OG0000011.1/OG0000011.16/OG0000011.20/OG0000011.8/OG0000011.5/OG0000011.6/OG0000011.19/OG0000011.2/OG0000011.15/OG0000011.13/OG0000011.4/OG0000011.7/OG0000011.17/OG0000011.18/OG0000011.14/OG0000011.9/OG0000011.12/OG0000011.10/OG0000020.1/OG0000020.2/OG0000020.9/OG0000020.3/OG0000020.13/OG0000020.6/OG0000020.5/OG0000020.4/OG0000020.11/OG0000020.10/OG0000020.8/OG0000020.7/O…	105	molecular_function	0.921053	0.0170676
GO:0001228	Centipede-specific (1089)	DNA-binding transcription activator activity, RNA polymerase II-specific	4	535	109	8124	0.934821	1	0.950412	OG0001920.1/OG0002527.1/OG0002658.1/OG0003959.1	4	molecular_function	0.0366972	0.00747664
GO:0001306	Common (4880)	age-dependent response to oxidative stress	4	6152	7	7804	0.959579	1	0.859533	OG0000676.3/OG0000676.1/OG0000676.2/OG0004327.1	4	biological_process	0.571429	0.000650195
GO:0001306	Centipede-specific (1089)	age-dependent response to oxidative stress	2	535	7	8124	0.072881	0.471116	0.447754	OG0005474.1/OG0009041.1	2	biological_process	0.285714	0.00373832
GO:0001315	Common (4880)	age-dependent response to reactive oxygen species	1	6152	1	7804	0.788314	0.968912	0.832812	OG0004327.1	1	biological_process	1	0.000162549
GO:0001405	Common (4880)	PAM complex, Tim23 associated import motor	2	6152	2	7804	0.621417	0.968912	0.832812	OG0005050.1/OG0005357.1	2	cellular_component	1	0.000325098
GO:0001408	Common (4880)	guanine nucleotide transport	3	6152	3	7804	0.489838	0.96084	0.825874	OG0000337.3/OG0000337.1/OG0000337.2	3	biological_process	1	0.000487646
GO:0001409	Common (4880)	guanine nucleotide transmembrane transporter activity	3	6152	3	7804	0.489838	0.96084	0.825874	OG0000337.3/OG0000337.1/OG0000337.2	3	molecular_function	1	0.000487646
GO:0001504	Common (4880)	neurotransmitter uptake	42	6152	42	7804	4.45084e-05	0.00099137	0.000852115	OG0000006.18/OG0000006.19/OG0000006.22/OG0000006.3/OG0000006.7/OG0000006.4/OG0000006.20/OG0000006.15/OG0000006.2/OG0000006.5/OG0000006.17/OG0000006.13/OG0000006.11/OG0000006.24/OG0000006.14/OG0000006.9/OG0000006.10/OG0000006.25/OG0000006.23/OG0000006.21/OG0000006.6/OG0000006.12/OG0000006.8/OG0000006.1/OG0000006.16/OG0000030.8/OG0000030.7/OG0000030.12/OG0000030.6/OG0000030.1/OG0000030.4/OG0000030.…	42	biological_process	1	0.00682705
GO:0001505	Millipede-specific (1454)	regulation of neurotransmitter levels	11	787	250	7393	0.999908	1	0.966855	OG0000407.6/OG0000407.3/OG0000407.1/OG0000407.5/OG0000407.4/OG0000407.2/OG0003459.1/OG0003509.1/OG0003668.1/OG0004941.1/OG0008022.1	11	biological_process	0.044	0.0139771
GO:0001505	Centipede-specific (1089)	regulation of neurotransmitter levels	13	535	270	8124	0.911309	1	0.950412	OG0000821.1/OG0000821.3/OG0000821.2/OG0002304.1/OG0003286.1/OG0003474.1/OG0004117.2/OG0004117.1/OG0004442.1/OG0006476.1/OG0008563.1/OG0009366.2/OG0009366.1	13	biological_process	0.0481481	0.0242991
GO:0001505	Common (4880)	regulation of neurotransmitter levels	251	6152	277	7804	8.53545e-08	3.63773e-06	3.12675e-06	OG0000006.18/OG0000006.19/OG0000006.22/OG0000006.3/OG0000006.7/OG0000006.4/OG0000006.20/OG0000006.15/OG0000006.2/OG0000006.5/OG0000006.17/OG0000006.13/OG0000006.11/OG0000006.24/OG0000006.14/OG0000006.9/OG0000006.10/OG0000006.25/OG0000006.23/OG0000006.21/OG0000006.6/OG0000006.12/OG0000006.8/OG0000006.1/OG0000006.16/OG0000030.8/OG0000030.7/OG0000030.12/OG0000030.6/OG0000030.1/OG0000030.4/OG0000030.…	251	biological_process	0.906137	0.0407997
GO:0001508	Common (4880)	action potential	18	6152	18	7804	0.0137497	0.105589	0.0907577	OG0000208.2/OG0000208.1/OG0000208.4/OG0000208.3/OG0000340.4/OG0000340.1/OG0000340.3/OG0000340.2/OG0000632.1/OG0000632.2/OG0000809.3/OG0000809.1/OG0000809.2/OG0001251.2/OG0001251.1/OG0001551.1/OG0002485.2/OG0002485.1	18	biological_process	1	0.00292588
GO:0001510	Common (4880)	RNA methylation	36	6152	46	7804	0.620769	0.968912	0.832812	OG0000205.5/OG0000205.2/OG0000205.7/OG0000205.3/OG0000205.1/OG0000205.4/OG0000205.6/OG0000628.1/OG0000628.2/OG0000725.1/OG0000725.2/OG0001015.1/OG0001027.2/OG0001027.1/OG0001499.1/OG0002752.1/OG0003667.1/OG0003715.1/OG0003961.1/OG0004434.1/OG0004798.1/OG0004993.1/OG0005112.1/OG0005307.1/OG0005345.1/OG0005374.1/OG0005854.1/OG0006417.1/OG0006457.1/OG0006860.1/OG0007392.1/OG0007432.1/OG0007565.1/OG0…	36	biological_process	0.782609	0.00585176
GO:0001510	Centipede-specific (1089)	RNA methylation	3	535	45	8124	0.576611	1	0.950412	OG0005776.1/OG0006529.1/OG0007750.1	3	biological_process	0.0666667	0.00560748
GO:0001510	Millipede-specific (1454)	RNA methylation	6	787	49	7393	0.423984	1	0.966855	OG0005410.1/OG0006708.1/OG0006736.1/OG0007825.1/OG0008552.1/OG0008572.1	6	biological_process	0.122449	0.00762389
GO:0001514	Common (4880)	selenocysteine incorporation	2	6152	2	7804	0.621417	0.968912	0.832812	OG0005003.1/OG0006185.1	2	biological_process	1	0.000325098
GO:0001517	Common (4880)	N-acetylglucosamine 6-O-sulfotransferase activity	6	6152	6	7804	0.239867	0.713825	0.613557	OG0000129.3/OG0000129.6/OG0000129.5/OG0000129.4/OG0000129.1/OG0000129.2	6	molecular_function	1	0.000975293
GO:0001522	Centipede-specific (1089)	pseudouridine synthesis	1	535	11	8124	0.527552	1	0.950412	OG0005876.1	1	biological_process	0.0909091	0.00186916
GO:0001522	Common (4880)	pseudouridine synthesis	8	6152	11	7804	0.812198	0.974539	0.837648	OG0003943.1/OG0003965.1/OG0004019.1/OG0005160.1/OG0005383.1/OG0005717.1/OG0006010.1/OG0007759.1	8	biological_process	0.727273	0.00130039
GO:0001523	Centipede-specific (1089)	retinoid metabolic process	5	535	11	8124	0.000402522	0.0141565	0.0134545	OG0000534.4/OG0000534.3/OG0000534.5/OG0000534.2/OG0000534.1	5	biological_process	0.454545	0.00934579
GO:0001523	Common (4880)	retinoid metabolic process	23	6152	26	7804	0.168104	0.604345	0.519455	OG0000012.4/OG0000012.16/OG0000012.15/OG0000012.8/OG0000012.18/OG0000012.9/OG0000012.1/OG0000012.14/OG0000012.17/OG0000012.20/OG0000012.6/OG0000012.3/OG0000012.10/OG0000012.11/OG0000012.5/OG0000012.12/OG0000012.2/OG0000012.19/OG0000012.7/OG0000012.13/OG0000348.2/OG0000348.1/OG0000348.3	23	biological_process	0.884615	0.00373862
GO:0001530	Common (4880)	lipopolysaccharide binding	4	6152	4	7804	0.386106	0.908295	0.78071	OG0000327.4/OG0000327.3/OG0000327.1/OG0000327.2	4	molecular_function	1	0.000650195
GO:0001539	Common (4880)	cilium or flagellum-dependent cell motility	5	6152	9	7804	0.97523	1	0.859533	OG0000524.2/OG0000524.1/OG0000524.3/OG0004340.1/OG0005758.1	5	biological_process	0.555556	0.000812744
GO:0001539	Centipede-specific (1089)	cilium or flagellum-dependent cell motility	3	535	11	8124	0.0314827	0.388849	0.369567	OG0005371.1/OG0006535.1/OG0011594.1	3	biological_process	0.272727	0.00560748
GO:0001540	Common (4880)	amyloid-beta binding	2	6152	2	7804	0.621417	0.968912	0.832812	OG0003446.1/OG0004797.1	2	molecular_function	1	0.000325098
GO:0001541	Common (4880)	ovarian follicle development	3	6152	3	7804	0.489838	0.96084	0.825874	OG0000858.1/OG0000858.2/OG0000858.3	3	biological_process	1	0.000487646
GO:0001555	Common (4880)	oocyte growth	9	6152	10	7804	0.341393	0.877091	0.753889	OG0000126.3/OG0000126.2/OG0000126.8/OG0000126.6/OG0000126.5/OG0000126.1/OG0000126.4/OG0000126.7/OG0002569.1	9	biological_process	0.9	0.00146294
GO:0001555	Millipede-specific (1454)	oocyte growth	1	787	10	7393	0.675762	1	0.966855	OG0006720.1	1	biological_process	0.1	0.00127065
GO:0001556	Common (4880)	oocyte maturation	8	6152	8	7804	0.148996	0.546114	0.469403	OG0000696.1/OG0000696.2/OG0000696.3/OG0002766.2/OG0002766.1/OG0003266.2/OG0003266.1/OG0008226.1	8	biological_process	1	0.00130039
GO:0001558	Common (4880)	regulation of cell growth	172	6152	196	7804	0.000749875	0.0104568	0.00898799	OG0000006.18/OG0000006.19/OG0000006.22/OG0000006.3/OG0000006.7/OG0000006.4/OG0000006.20/OG0000006.15/OG0000006.2/OG0000006.5/OG0000006.17/OG0000006.13/OG0000006.11/OG0000006.24/OG0000006.14/OG0000006.9/OG0000006.10/OG0000006.25/OG0000006.23/OG0000006.21/OG0000006.6/OG0000006.12/OG0000006.8/OG0000006.1/OG0000006.16/OG0000050.7/OG0000050.8/OG0000050.1/OG0000050.6/OG0000050.10/OG0000050.5/OG0000050.…	172	biological_process	0.877551	0.0279584
GO:0001558	Centipede-specific (1089)	regulation of cell growth	10	535	198	8124	0.848854	1	0.950412	OG0002011.1/OG0002011.2/OG0002593.1/OG0002628.2/OG0002628.1/OG0002830.1/OG0005609.1/OG0007366.1/OG0007609.1/OG0007786.1	10	biological_process	0.0505051	0.0186916
GO:0001558	Millipede-specific (1454)	regulation of cell growth	9	787	188	7393	0.9988	1	0.966855	OG0003339.1/OG0003672.1/OG0004282.1/OG0005829.1/OG0006406.1/OG0006855.1/OG0007123.1/OG0009118.1/OG0010668.1	9	biological_process	0.0478723	0.0114358
GO:0001561	Centipede-specific (1089)	fatty acid alpha-oxidation	2	535	3	8124	0.0124194	0.188794	0.179432	OG0001291.1/OG0004172.1	2	biological_process	0.666667	0.00373832
GO:0001561	Millipede-specific (1454)	fatty acid alpha-oxidation	1	787	2	7393	0.201585	0.83876	0.81096	OG0003106.1	1	biological_process	0.5	0.00127065
GO:0001578	Millipede-specific (1454)	microtubule bundle formation	1	787	55	7393	0.998	1	0.966855	OG0002646.1	1	biological_process	0.0181818	0.00127065
GO:0001578	Centipede-specific (1089)	microtubule bundle formation	7	535	87	8124	0.348448	1	0.950412	OG0002628.2/OG0002628.1/OG0002978.1/OG0005371.1/OG0005732.1/OG0005863.1/OG0011594.1	7	biological_process	0.0804598	0.0130841
GO:0001578	Common (4880)	microtubule bundle formation	64	6152	77	7804	0.21931	0.702835	0.60411	OG0000038.11/OG0000038.6/OG0000038.9/OG0000038.12/OG0000038.2/OG0000038.8/OG0000038.10/OG0000038.7/OG0000038.1/OG0000038.4/OG0000038.5/OG0000038.3/OG0000187.6/OG0000187.5/OG0000187.4/OG0000187.3/OG0000187.1/OG0000187.2/OG0000316.4/OG0000316.2/OG0000316.5/OG0000316.1/OG0000316.3/OG0000636.3/OG0000636.1/OG0000636.2/OG0000886.1/OG0000886.3/OG0000886.2/OG0000904.2/OG0000904.3/OG0000904.1/OG0000971.1/…	64	biological_process	0.831169	0.0104031
GO:0001580	Common (4880)	detection of chemical stimulus involved in sensory perception of bitter taste	7	6152	7	7804	0.189051	0.631132	0.542479	OG0000372.5/OG0000372.3/OG0000372.4/OG0000372.1/OG0000372.2/OG0000919.2/OG0000919.1	7	biological_process	1	0.00113784
GO:0001582	Common (4880)	detection of chemical stimulus involved in sensory perception of sweet taste	8	6152	8	7804	0.148996	0.546114	0.469403	OG0000102.3/OG0000102.1/OG0000102.2/OG0000102.6/OG0000102.5/OG0000102.4/OG0000102.7/OG0000102.8	8	biological_process	1	0.00130039
GO:0001586	Common (4880)	Gi/o-coupled serotonin receptor activity	4	6152	4	7804	0.386106	0.908295	0.78071	OG0000143.2/OG0000143.3/OG0000143.1/OG0000143.4	4	molecular_function	1	0.000650195
GO:0001588	Centipede-specific (1089)	dopamine neurotransmitter receptor activity, coupled via Gs	2	535	4	8124	0.0237583	0.312869	0.297354	OG0005069.1/OG0005474.1	2	molecular_function	0.5	0.00373832
GO:0001588	Common (4880)	dopamine neurotransmitter receptor activity, coupled via Gs	2	6152	4	7804	0.968118	1	0.859533	OG0001019.1/OG0001019.2	2	molecular_function	0.5	0.000325098
GO:0001591	Common (4880)	dopamine neurotransmitter receptor activity, coupled via Gi/Go	1	6152	1	7804	0.788314	0.968912	0.832812	OG0003572.1	1	molecular_function	1	0.000162549
GO:0001609	Millipede-specific (1454)	G protein-coupled adenosine receptor activity	1	787	1	7393	0.106452	0.63267	0.6117	OG0002616.1	1	molecular_function	1	0.00127065
GO:0001640	Common (4880)	adenylate cyclase inhibiting G protein-coupled glutamate receptor activity	5	6152	5	7804	0.304331	0.810204	0.696398	OG0000193.1/OG0000193.2/OG0000193.5/OG0000193.4/OG0000193.3	5	molecular_function	1	0.000812744
GO:0001641	Common (4880)	group II metabotropic glutamate receptor activity	5	6152	5	7804	0.304331	0.810204	0.696398	OG0000193.1/OG0000193.2/OG0000193.5/OG0000193.4/OG0000193.3	5	molecular_function	1	0.000812744
GO:0001651	Common (4880)	dense fibrillar component	1	6152	1	7804	0.788314	0.968912	0.832812	OG0005307.1	1	cellular_component	1	0.000162549
GO:0001652	Millipede-specific (1454)	granular component	1	787	1	7393	0.106452	0.63267	0.6117	OG0006061.1	1	cellular_component	1	0.00127065
GO:0001653	Millipede-specific (1454)	peptide receptor activity	1	787	73	7393	0.999741	1	0.966855	OG0000622.1	1	molecular_function	0.0136986	0.00127065
GO:0001653	Common (4880)	peptide receptor activity	74	6152	80	7804	0.000811943	0.0111798	0.00960944	OG0000015.9/OG0000015.11/OG0000015.13/OG0000015.6/OG0000015.3/OG0000015.7/OG0000015.4/OG0000015.5/OG0000015.8/OG0000015.14/OG0000015.1/OG0000015.2/OG0000015.12/OG0000015.10/OG0000104.6/OG0000104.4/OG0000104.5/OG0000104.2/OG0000104.1/OG0000104.3/OG0000131.4/OG0000131.6/OG0000131.2/OG0000131.1/OG0000131.3/OG0000131.5/OG0000131.7/OG0000203.1/OG0000203.3/OG0000203.5/OG0000203.2/OG0000203.4/OG0000219.…	74	molecular_function	0.925	0.0120286
GO:0001654	Common (4880)	eye development	550	6152	610	7804	9.65247e-15	1.41834e-12	1.21911e-12	OG0000004.13/OG0000004.3/OG0000004.7/OG0000004.6/OG0000004.17/OG0000004.10/OG0000004.5/OG0000004.9/OG0000004.12/OG0000004.2/OG0000004.4/OG0000004.19/OG0000004.1/OG0000004.18/OG0000004.11/OG0000004.14/OG0000004.15/OG0000004.8/OG0000004.16/OG0000011.11/OG0000011.3/OG0000011.1/OG0000011.16/OG0000011.20/OG0000011.8/OG0000011.5/OG0000011.6/OG0000011.19/OG0000011.2/OG0000011.15/OG0000011.13/OG0000011.4…	550	biological_process	0.901639	0.0894018
GO:0001654	Centipede-specific (1089)	eye development	23	535	589	8124	0.998627	1	0.950412	OG0001398.1/OG0001795.2/OG0001795.1/OG0002011.1/OG0002011.2/OG0002088.2/OG0002088.1/OG0002088.3/OG0002287.1/OG0002830.1/OG0002905.1/OG0003207.1/OG0003429.1/OG0003454.1/OG0003671.1/OG0004132.1/OG0005064.1/OG0005439.1/OG0005605.1/OG0005947.1/OG0007609.1/OG0008269.1/OG0009738.1	23	biological_process	0.0390492	0.0429907
GO:0001654	Millipede-specific (1454)	eye development	22	787	558	7393	1	1	0.966855	OG0001361.1/OG0001361.2/OG0002019.1/OG0002168.1/OG0002257.2/OG0002257.1/OG0002353.1/OG0002583.1/OG0003542.1/OG0003735.1/OG0004096.1/OG0004312.1/OG0005534.1/OG0006036.1/OG0006264.1/OG0006396.1/OG0006454.1/OG0006639.1/OG0006708.1/OG0006772.1/OG0009035.1/OG0009699.1	22	biological_process	0.0394265	0.0279543
GO:0001655	Centipede-specific (1089)	urogenital system development	7	535	142	8124	0.83485	1	0.950412	OG0002011.1/OG0002011.2/OG0002817.2/OG0002817.1/OG0002905.1/OG0003471.1/OG0005596.1	7	biological_process	0.0492958	0.0130841
GO:0001655	Millipede-specific (1454)	urogenital system development	3	787	161	7393	0.999998	1	0.966855	OG0002633.1/OG0003735.1/OG0011448.1	3	biological_process	0.0186335	0.00381194
GO:0001655	Common (4880)	urogenital system development	154	6152	170	7804	3.05177e-05	0.000711941	0.000611937	OG0000020.1/OG0000020.2/OG0000020.9/OG0000020.3/OG0000020.13/OG0000020.6/OG0000020.5/OG0000020.4/OG0000020.11/OG0000020.10/OG0000020.8/OG0000020.7/OG0000020.12/OG0000046.8/OG0000046.2/OG0000046.5/OG0000046.6/OG0000046.4/OG0000046.11/OG0000046.1/OG0000046.7/OG0000046.9/OG0000046.3/OG0000046.10/OG0000050.7/OG0000050.8/OG0000050.1/OG0000050.6/OG0000050.10/OG0000050.5/OG0000050.11/OG0000050.9/OG00000…	154	biological_process	0.905882	0.0250325
GO:0001659	Common (4880)	temperature homeostasis	3	6152	4	7804	0.801033	0.968912	0.832812	OG0000585.1/OG0000585.2/OG0006933.1	3	biological_process	0.75	0.000487646
GO:0001661	Common (4880)	conditioned taste aversion	12	6152	12	7804	0.0574647	0.299017	0.257015	OG0000102.3/OG0000102.1/OG0000102.2/OG0000102.6/OG0000102.5/OG0000102.4/OG0000102.7/OG0000102.8/OG0001203.2/OG0001203.1/OG0001415.2/OG0001415.1	12	biological_process	1	0.00195059
GO:0001664	Common (4880)	G protein-coupled receptor binding	45	6152	50	7804	0.0313201	0.199319	0.171321	OG0000004.13/OG0000004.3/OG0000004.7/OG0000004.6/OG0000004.17/OG0000004.10/OG0000004.5/OG0000004.9/OG0000004.12/OG0000004.2/OG0000004.4/OG0000004.19/OG0000004.1/OG0000004.18/OG0000004.11/OG0000004.14/OG0000004.15/OG0000004.8/OG0000004.16/OG0000050.7/OG0000050.8/OG0000050.1/OG0000050.6/OG0000050.10/OG0000050.5/OG0000050.11/OG0000050.9/OG0000050.3/OG0000050.2/OG0000050.4/OG0000351.4/OG0000351.3/OG0…	45	molecular_function	0.9	0.00731469
GO:0001664	Millipede-specific (1454)	G protein-coupled receptor binding	4	787	41	7393	0.64857	1	0.966855	OG0001966.2/OG0001966.1/OG0002497.2/OG0002497.1	4	molecular_function	0.097561	0.00508259
GO:0001666	Centipede-specific (1089)	response to hypoxia	2	535	156	8124	0.999733	1	0.950412	OG0005810.1/OG0007434.1	2	biological_process	0.0128205	0.00373832
GO:0001666	Millipede-specific (1454)	response to hypoxia	3	787	147	7393	0.99999	1	0.966855	OG0005534.1/OG0006950.1/OG0007747.1	3	biological_process	0.0204082	0.00381194
GO:0001666	Common (4880)	response to hypoxia	160	6152	169	7804	5.97743e-09	3.28759e-07	2.82579e-07	OG0000015.9/OG0000015.11/OG0000015.13/OG0000015.6/OG0000015.3/OG0000015.7/OG0000015.4/OG0000015.5/OG0000015.8/OG0000015.14/OG0000015.1/OG0000015.2/OG0000015.12/OG0000015.10/OG0000044.13/OG0000044.11/OG0000044.6/OG0000044.14/OG0000044.8/OG0000044.12/OG0000044.10/OG0000044.7/OG0000044.4/OG0000044.5/OG0000044.9/OG0000044.1/OG0000044.3/OG0000044.2/OG0000098.9/OG0000098.6/OG0000098.5/OG0000098.3/OG000…	160	biological_process	0.946746	0.0260078
GO:0001667	Centipede-specific (1089)	ameboidal-type cell migration	9	535	326	8124	0.999503	1	0.950412	OG0001373.1/OG0001398.1/OG0002830.1/OG0003207.1/OG0005439.1/OG0005596.1/OG0005947.1/OG0007609.1/OG0008269.1	9	biological_process	0.0276074	0.0168224
GO:0001667	Common (4880)	ameboidal-type cell migration	268	6152	302	7804	3.22978e-06	0.000101588	8.73186e-05	OG0000022.12/OG0000022.10/OG0000022.15/OG0000022.8/OG0000022.9/OG0000022.4/OG0000022.1/OG0000022.16/OG0000022.7/OG0000022.6/OG0000022.13/OG0000022.5/OG0000022.14/OG0000022.11/OG0000022.2/OG0000022.3/OG0000034.10/OG0000034.14/OG0000034.3/OG0000034.12/OG0000034.2/OG0000034.6/OG0000034.8/OG0000034.15/OG0000034.7/OG0000034.1/OG0000034.4/OG0000034.13/OG0000034.5/OG0000034.9/OG0000034.11/OG0000126.3/OG…	268	biological_process	0.887417	0.0435631
GO:0001667	Millipede-specific (1454)	ameboidal-type cell migration	15	787	263	7393	0.99847	1	0.966855	OG0001950.1/OG0002257.2/OG0002257.1/OG0002353.1/OG0003335.1/OG0004054.1/OG0004390.1/OG0004401.1/OG0005380.1/OG0005534.1/OG0006227.1/OG0006762.1/OG0007186.1/OG0007826.1/OG0008491.1	15	biological_process	0.0570342	0.0190597
GO:0001669	Millipede-specific (1454)	acrosomal vesicle	3	787	3	7393	0.00120221	0.0616259	0.0595833	OG0000835.3/OG0000835.2/OG0000835.1	3	cellular_component	1	0.00381194
GO:0001671	Common (4880)	ATPase activator activity	6	6152	6	7804	0.239867	0.713825	0.613557	OG0003849.1/OG0004778.1/OG0004949.1/OG0005050.1/OG0005521.1/OG0005982.1	6	molecular_function	1	0.000975293
GO:0001672	Common (4880)	regulation of chromatin assembly or disassembly	18	6152	20	7804	0.172059	0.606271	0.52111	OG0000215.4/OG0000215.5/OG0000215.3/OG0000215.1/OG0000215.2/OG0000618.2/OG0000618.1/OG0000618.3/OG0001631.2/OG0001631.1/OG0002273.1/OG0002273.2/OG0002413.1/OG0003801.1/OG0004146.1/OG0005114.1/OG0006901.1/OG0007980.1	18	biological_process	0.9	0.00292588
GO:0001672	Millipede-specific (1454)	regulation of chromatin assembly or disassembly	2	787	18	7393	0.585664	1	0.966855	OG0002132.2/OG0002132.1	2	biological_process	0.111111	0.0025413
GO:0001673	Millipede-specific (1454)	male germ cell nucleus	1	787	8	7393	0.593794	1	0.966855	OG0002583.1	1	cellular_component	0.125	0.00127065
GO:0001673	Common (4880)	male germ cell nucleus	7	6152	8	7804	0.46944	0.96084	0.825874	OG0004287.1/OG0004731.1/OG0005575.1/OG0005819.1/OG0007205.1/OG0007209.1/OG0007737.1	7	cellular_component	0.875	0.00113784
GO:0001674	Common (4880)	female germ cell nucleus	21	6152	22	7804	0.0366879	0.216932	0.18646	OG0000073.10/OG0000073.7/OG0000073.3/OG0000073.11/OG0000073.8/OG0000073.1/OG0000073.5/OG0000073.2/OG0000073.9/OG0000073.4/OG0000073.6/OG0000710.3/OG0000710.1/OG0000710.2/OG0002732.1/OG0003104.1/OG0004287.1/OG0005066.1/OG0005140.1/OG0005819.1/OG0007205.1	21	cellular_component	0.954545	0.00341352
GO:0001674	Millipede-specific (1454)	female germ cell nucleus	1	787	22	7393	0.916252	1	0.966855	OG0007675.1	1	cellular_component	0.0454545	0.00127065
GO:0001675	Common (4880)	acrosome assembly	2	6152	2	7804	0.621417	0.968912	0.832812	OG0002125.1/OG0003044.1	2	biological_process	1	0.000325098
GO:0001676	Common (4880)	long-chain fatty acid metabolic process	16	6152	23	7804	0.906181	1	0.859533	OG0000125.4/OG0000125.3/OG0000125.7/OG0000125.5/OG0000125.1/OG0000125.2/OG0000125.6/OG0000173.4/OG0000173.2/OG0000173.3/OG0000173.1/OG0000366.2/OG0000366.1/OG0000366.3/OG0001162.1/OG0001162.2	16	biological_process	0.695652	0.00260078
GO:0001676	Millipede-specific (1454)	long-chain fatty acid metabolic process	2	787	23	7393	0.719534	1	0.966855	OG0001474.2/OG0001474.1	2	biological_process	0.0869565	0.0025413
GO:0001676	Centipede-specific (1089)	long-chain fatty acid metabolic process	9	535	29	8124	6.62509e-05	0.00361765	0.00343826	OG0000279.4/OG0000279.1/OG0000279.6/OG0000279.2/OG0000279.9/OG0000279.3/OG0000279.8/OG0000279.5/OG0000279.7	9	biological_process	0.310345	0.0168224
GO:0001678	Common (4880)	cellular glucose homeostasis	3	6152	3	7804	0.489838	0.96084	0.825874	OG0000857.3/OG0000857.2/OG0000857.1	3	biological_process	1	0.000487646
GO:0001682	Millipede-specific (1454)	tRNA 5'-leader removal	1	787	8	7393	0.593794	1	0.966855	OG0008214.1	1	biological_process	0.125	0.00127065
GO:0001682	Centipede-specific (1089)	tRNA 5'-leader removal	2	535	8	8124	0.0930452	0.569524	0.541283	OG0004540.1/OG0009085.1	2	biological_process	0.25	0.00373832
GO:0001682	Common (4880)	tRNA 5'-leader removal	3	6152	8	7804	0.99832	1	0.859533	OG0007294.1/OG0007658.1/OG0008460.1	3	biological_process	0.375	0.000487646
GO:0001692	Common (4880)	histamine metabolic process	26	6152	28	7804	0.0455575	0.252399	0.216945	OG0000006.18/OG0000006.19/OG0000006.22/OG0000006.3/OG0000006.7/OG0000006.4/OG0000006.20/OG0000006.15/OG0000006.2/OG0000006.5/OG0000006.17/OG0000006.13/OG0000006.11/OG0000006.24/OG0000006.14/OG0000006.9/OG0000006.10/OG0000006.25/OG0000006.23/OG0000006.21/OG0000006.6/OG0000006.12/OG0000006.8/OG0000006.1/OG0000006.16/OG0002944.1	26	biological_process	0.928571	0.00422627
GO:0001692	Centipede-specific (1089)	histamine metabolic process	3	535	36	8124	0.426097	1	0.950412	OG0000821.1/OG0000821.3/OG0000821.2	3	biological_process	0.0833333	0.00560748
GO:0001694	Common (4880)	histamine biosynthetic process	26	6152	26	7804	0.00203848	0.0236661	0.0203418	OG0000006.18/OG0000006.19/OG0000006.22/OG0000006.3/OG0000006.7/OG0000006.4/OG0000006.20/OG0000006.15/OG0000006.2/OG0000006.5/OG0000006.17/OG0000006.13/OG0000006.11/OG0000006.24/OG0000006.14/OG0000006.9/OG0000006.10/OG0000006.25/OG0000006.23/OG0000006.21/OG0000006.6/OG0000006.12/OG0000006.8/OG0000006.1/OG0000006.16/OG0002944.1	26	biological_process	1	0.00422627
GO:0001700	Common (4880)	embryonic development via the syncytial blastoderm	329	6152	361	7804	1.22054e-10	9.03472e-09	7.76564e-09	OG0000006.18/OG0000006.19/OG0000006.22/OG0000006.3/OG0000006.7/OG0000006.4/OG0000006.20/OG0000006.15/OG0000006.2/OG0000006.5/OG0000006.17/OG0000006.13/OG0000006.11/OG0000006.24/OG0000006.14/OG0000006.9/OG0000006.10/OG0000006.25/OG0000006.23/OG0000006.21/OG0000006.6/OG0000006.12/OG0000006.8/OG0000006.1/OG0000006.16/OG0000011.11/OG0000011.3/OG0000011.1/OG0000011.16/OG0000011.20/OG0000011.8/OG000001…	329	biological_process	0.911357	0.0534785
GO:0001700	Millipede-specific (1454)	embryonic development via the syncytial blastoderm	12	787	329	7393	0.999999	1	0.966855	OG0001851.1/OG0002032.1/OG0002032.2/OG0002168.1/OG0002353.1/OG0003294.1/OG0003294.2/OG0003542.1/OG0003735.1/OG0005500.1/OG0005534.1/OG0006762.1	12	biological_process	0.0364742	0.0152478
GO:0001700	Centipede-specific (1089)	embryonic development via the syncytial blastoderm	18	535	365	8124	0.925852	1	0.950412	OG0000123.2/OG0000123.3/OG0000123.5/OG0000123.6/OG0000123.4/OG0000123.7/OG0000123.1/OG0002011.1/OG0002011.2/OG0002581.1/OG0002628.2/OG0002628.1/OG0002905.1/OG0003454.1/OG0004031.1/OG0005439.1/OG0007382.1/OG0008269.1	18	biological_process	0.0493151	0.0336449
GO:0001703	Common (4880)	gastrulation with mouth forming first	58	6152	70	7804	0.252789	0.736523	0.633066	OG0000050.7/OG0000050.8/OG0000050.1/OG0000050.6/OG0000050.10/OG0000050.5/OG0000050.11/OG0000050.9/OG0000050.3/OG0000050.2/OG0000050.4/OG0000269.4/OG0000269.2/OG0000269.3/OG0000269.1/OG0000273.1/OG0000273.5/OG0000273.4/OG0000273.2/OG0000273.3/OG0000280.1/OG0000280.2/OG0000280.4/OG0000280.3/OG0000356.4/OG0000356.1/OG0000356.2/OG0000356.3/OG0000772.1/OG0000772.2/OG0000893.1/OG0000893.2/OG0000897.2/O…	58	biological_process	0.828571	0.00942783
GO:0001703	Millipede-specific (1454)	gastrulation with mouth forming first	5	787	64	7393	0.825844	1	0.966855	OG0002633.1/OG0003542.1/OG0005380.1/OG0005784.1/OG0007826.1	5	biological_process	0.078125	0.00635324
GO:0001704	Common (4880)	formation of primary germ layer	79	6152	90	7804	0.0202467	0.143196	0.123082	OG0000034.10/OG0000034.14/OG0000034.3/OG0000034.12/OG0000034.2/OG0000034.6/OG0000034.8/OG0000034.15/OG0000034.7/OG0000034.1/OG0000034.4/OG0000034.13/OG0000034.5/OG0000034.9/OG0000034.11/OG0000046.8/OG0000046.2/OG0000046.5/OG0000046.6/OG0000046.4/OG0000046.11/OG0000046.1/OG0000046.7/OG0000046.9/OG0000046.3/OG0000046.10/OG0000066.8/OG0000066.7/OG0000066.5/OG0000066.6/OG0000066.3/OG0000066.4/OG00000…	79	biological_process	0.877778	0.0128414
GO:0001704	Centipede-specific (1089)	formation of primary germ layer	4	535	101	8124	0.907248	1	0.950412	OG0002658.1/OG0003353.1/OG0005596.1/OG0007882.1	4	biological_process	0.039604	0.00747664
GO:0001704	Millipede-specific (1454)	formation of primary germ layer	4	787	72	7393	0.956374	1	0.966855	OG0005380.1/OG0006735.1/OG0007826.1/OG0008442.1	4	biological_process	0.0555556	0.00508259
GO:0001705	Centipede-specific (1089)	ectoderm formation	1	535	7	8124	0.379384	1	0.950412	OG0007882.1	1	biological_process	0.142857	0.00186916
GO:0001705	Common (4880)	ectoderm formation	6	6152	7	7804	0.54476	0.968912	0.832812	OG0000356.4/OG0000356.1/OG0000356.2/OG0000356.3/OG0000897.2/OG0000897.1	6	biological_process	0.857143	0.000975293
GO:0001706	Common (4880)	endoderm formation	34	6152	36	7804	0.0105881	0.0879904	0.0756307	OG0000046.8/OG0000046.2/OG0000046.5/OG0000046.6/OG0000046.4/OG0000046.11/OG0000046.1/OG0000046.7/OG0000046.9/OG0000046.3/OG0000046.10/OG0000066.8/OG0000066.7/OG0000066.5/OG0000066.6/OG0000066.3/OG0000066.4/OG0000066.1/OG0000066.2/OG0000247.4/OG0000247.5/OG0000247.1/OG0000247.3/OG0000247.2/OG0000267.4/OG0000267.1/OG0000267.2/OG0000267.5/OG0000267.3/OG0000571.3/OG0000571.1/OG0000571.2/OG0002486.1/O…	34	biological_process	0.944444	0.00552666
GO:0001707	Centipede-specific (1089)	mesoderm formation	3	535	79	8124	0.90047	1	0.950412	OG0002658.1/OG0003353.1/OG0005596.1	3	biological_process	0.0379747	0.00560748
GO:0001707	Millipede-specific (1454)	mesoderm formation	4	787	49	7393	0.780828	1	0.966855	OG0005380.1/OG0006735.1/OG0007826.1/OG0008442.1	4	biological_process	0.0816327	0.00508259
GO:0001707	Common (4880)	mesoderm formation	59	6152	68	7804	0.0668578	0.334289	0.287333	OG0000034.10/OG0000034.14/OG0000034.3/OG0000034.12/OG0000034.2/OG0000034.6/OG0000034.8/OG0000034.15/OG0000034.7/OG0000034.1/OG0000034.4/OG0000034.13/OG0000034.5/OG0000034.9/OG0000034.11/OG0000046.8/OG0000046.2/OG0000046.5/OG0000046.6/OG0000046.4/OG0000046.11/OG0000046.1/OG0000046.7/OG0000046.9/OG0000046.3/OG0000046.10/OG0000267.4/OG0000267.1/OG0000267.2/OG0000267.5/OG0000267.3/OG0000280.1/OG00002…	59	biological_process	0.867647	0.00959038
GO:0001708	Centipede-specific (1089)	cell fate specification	2	535	135	8124	0.998999	1	0.950412	OG0002905.1/OG0003353.1	2	biological_process	0.0148148	0.00373832
GO:0001708	Common (4880)	cell fate specification	125	6152	137	7804	7.42953e-05	0.00156625	0.00134624	OG0000046.8/OG0000046.2/OG0000046.5/OG0000046.6/OG0000046.4/OG0000046.11/OG0000046.1/OG0000046.7/OG0000046.9/OG0000046.3/OG0000046.10/OG0000050.7/OG0000050.8/OG0000050.1/OG0000050.6/OG0000050.10/OG0000050.5/OG0000050.11/OG0000050.9/OG0000050.3/OG0000050.2/OG0000050.4/OG0000107.5/OG0000107.3/OG0000107.7/OG0000107.4/OG0000107.1/OG0000107.2/OG0000107.8/OG0000107.6/OG0000120.3/OG0000120.4/OG0000120.1…	125	biological_process	0.912409	0.0203186
GO:0001708	Millipede-specific (1454)	cell fate specification	7	787	137	7393	0.993127	1	0.966855	OG0001974.1/OG0002168.1/OG0002257.2/OG0002257.1/OG0003220.1/OG0006735.1/OG0009699.1	7	biological_process	0.0510949	0.00889454
GO:0001709	Millipede-specific (1454)	cell fate determination	6	787	231	7393	0.999999	1	0.966855	OG0002257.2/OG0002257.1/OG0002353.1/OG0002646.1/OG0002660.1/OG0008509.1	6	biological_process	0.025974	0.00762389
GO:0001709	Common (4880)	cell fate determination	223	6152	250	7804	9.18716e-06	0.000261409	0.00022469	OG0000046.8/OG0000046.2/OG0000046.5/OG0000046.6/OG0000046.4/OG0000046.11/OG0000046.1/OG0000046.7/OG0000046.9/OG0000046.3/OG0000046.10/OG0000120.3/OG0000120.4/OG0000120.1/OG0000120.5/OG0000120.2/OG0000187.6/OG0000187.5/OG0000187.4/OG0000187.3/OG0000187.1/OG0000187.2/OG0000192.1/OG0000192.2/OG0000192.5/OG0000192.4/OG0000192.3/OG0000200.4/OG0000200.5/OG0000200.2/OG0000200.6/OG0000200.3/OG0000200.1/O…	223	biological_process	0.892	0.0362484
GO:0001709	Centipede-specific (1089)	cell fate determination	14	535	241	8124	0.72664	1	0.950412	OG0001573.1/OG0002628.2/OG0002628.1/OG0002658.1/OG0002830.1/OG0003353.1/OG0003454.1/OG0003471.1/OG0005596.1/OG0005706.1/OG0006225.1/OG0007882.1/OG0008269.1/OG0009738.1	14	biological_process	0.0580913	0.0261682
GO:0001710	Common (4880)	mesodermal cell fate commitment	35	6152	39	7804	0.0622069	0.318806	0.274025	OG0000046.8/OG0000046.2/OG0000046.5/OG0000046.6/OG0000046.4/OG0000046.11/OG0000046.1/OG0000046.7/OG0000046.9/OG0000046.3/OG0000046.10/OG0000267.4/OG0000267.1/OG0000267.2/OG0000267.5/OG0000267.3/OG0000280.1/OG0000280.2/OG0000280.4/OG0000280.3/OG0000374.1/OG0000374.2/OG0000374.4/OG0000374.3/OG0000478.2/OG0000478.1/OG0000478.3/OG0000897.2/OG0000897.1/OG0001794.1/OG0001794.2/OG0002486.1/OG0002486.2/O…	35	biological_process	0.897436	0.00568921
GO:0001710	Centipede-specific (1089)	mesodermal cell fate commitment	2	535	38	8124	0.724348	1	0.950412	OG0002658.1/OG0003353.1	2	biological_process	0.0526316	0.00373832
GO:0001710	Millipede-specific (1454)	mesodermal cell fate commitment	1	787	37	7393	0.98463	1	0.966855	OG0006735.1	1	biological_process	0.027027	0.00127065
GO:0001711	Common (4880)	endodermal cell fate commitment	10	6152	11	7804	0.288678	0.810158	0.696358	OG0000247.4/OG0000247.5/OG0000247.1/OG0000247.3/OG0000247.2/OG0000571.3/OG0000571.1/OG0000571.2/OG0002486.1/OG0002486.2	10	biological_process	0.909091	0.00162549
GO:0001712	Centipede-specific (1089)	ectodermal cell fate commitment	1	535	7	8124	0.379384	1	0.950412	OG0007882.1	1	biological_process	0.142857	0.00186916
GO:0001712	Common (4880)	ectodermal cell fate commitment	6	6152	7	7804	0.54476	0.968912	0.832812	OG0000356.4/OG0000356.1/OG0000356.2/OG0000356.3/OG0000897.2/OG0000897.1	6	biological_process	0.857143	0.000975293
GO:0001713	Centipede-specific (1089)	ectodermal cell fate determination	1	535	1	8124	0.0658543	0.448761	0.426507	OG0007882.1	1	biological_process	1	0.00186916
GO:0001714	Common (4880)	endodermal cell fate specification	8	6152	8	7804	0.148996	0.546114	0.469403	OG0000247.4/OG0000247.5/OG0000247.1/OG0000247.3/OG0000247.2/OG0000571.3/OG0000571.1/OG0000571.2	8	biological_process	1	0.00130039
GO:0001715	Common (4880)	ectodermal cell fate specification	6	6152	6	7804	0.239867	0.713825	0.613557	OG0000356.4/OG0000356.1/OG0000356.2/OG0000356.3/OG0000897.2/OG0000897.1	6	biological_process	1	0.000975293
GO:0001725	Common (4880)	stress fiber	2	6152	2	7804	0.621417	0.968912	0.832812	OG0001077.2/OG0001077.1	2	cellular_component	1	0.000325098
GO:0001726	Common (4880)	ruffle	9	6152	9	7804	0.117423	0.478429	0.411225	OG0000299.2/OG0000299.4/OG0000299.3/OG0000299.1/OG0000811.2/OG0000811.3/OG0000811.1/OG0001275.2/OG0001275.1	9	cellular_component	1	0.00146294
GO:0001727	Common (4880)	lipid kinase activity	3	6152	4	7804	0.801033	0.968912	0.832812	OG0001502.2/OG0001502.1/OG0004667.1	3	molecular_function	0.75	0.000487646
GO:0001727	Millipede-specific (1454)	lipid kinase activity	1	787	4	7393	0.362574	1	0.966855	OG0007376.1	1	molecular_function	0.25	0.00127065
GO:0001729	Millipede-specific (1454)	ceramide kinase activity	1	787	4	7393	0.362574	1	0.966855	OG0007376.1	1	molecular_function	0.25	0.00127065
GO:0001729	Common (4880)	ceramide kinase activity	3	6152	4	7804	0.801033	0.968912	0.832812	OG0001502.2/OG0001502.1/OG0004667.1	3	molecular_function	0.75	0.000487646
GO:0001731	Centipede-specific (1089)	formation of translation preinitiation complex	1	535	8	8124	0.420289	1	0.950412	OG0005241.1	1	biological_process	0.125	0.00186916
GO:0001731	Common (4880)	formation of translation preinitiation complex	5	6152	8	7804	0.932465	1	0.859533	OG0001464.1/OG0001464.2/OG0004137.1/OG0006437.1/OG0007650.1	5	biological_process	0.625	0.000812744
GO:0001732	Centipede-specific (1089)	formation of cytoplasmic translation initiation complex	1	535	1	8124	0.0658543	0.448761	0.426507	OG0006078.1	1	biological_process	1	0.00186916
GO:0001734	Common (4880)	mRNA (N6-adenosine)-methyltransferase activity	2	6152	2	7804	0.621417	0.968912	0.832812	OG0006457.1/OG0008106.1	2	molecular_function	1	0.000325098
GO:0001736	Common (4880)	establishment of planar polarity	159	6152	186	7804	0.0128834	0.101795	0.0874963	OG0000004.13/OG0000004.3/OG0000004.7/OG0000004.6/OG0000004.17/OG0000004.10/OG0000004.5/OG0000004.9/OG0000004.12/OG0000004.2/OG0000004.4/OG0000004.19/OG0000004.1/OG0000004.18/OG0000004.11/OG0000004.14/OG0000004.15/OG0000004.8/OG0000004.16/OG0000050.7/OG0000050.8/OG0000050.1/OG0000050.6/OG0000050.10/OG0000050.5/OG0000050.11/OG0000050.9/OG0000050.3/OG0000050.2/OG0000050.4/OG0000168.1/OG0000168.4/OG0…	159	biological_process	0.854839	0.0258453
GO:0001736	Centipede-specific (1089)	establishment of planar polarity	12	535	188	8124	0.588144	1	0.950412	OG0001398.1/OG0001758.1/OG0002088.2/OG0002088.1/OG0002088.3/OG0002830.1/OG0002905.1/OG0003429.1/OG0003454.1/OG0004161.1/OG0005439.1/OG0008269.1	12	biological_process	0.0638298	0.0224299
GO:0001736	Millipede-specific (1454)	establishment of planar polarity	6	787	168	7393	0.99982	1	0.966855	OG0003077.2/OG0003077.1/OG0006036.1/OG0006227.1/OG0007639.1/OG0009699.1	6	biological_process	0.0357143	0.00762389
GO:0001737	Common (4880)	establishment of imaginal disc-derived wing hair orientation	43	6152	54	7804	0.521949	0.968912	0.832812	OG0000168.1/OG0000168.4/OG0000168.2/OG0000168.3/OG0000168.5/OG0000299.2/OG0000299.4/OG0000299.3/OG0000299.1/OG0000311.2/OG0000311.3/OG0000311.1/OG0000311.4/OG0000334.3/OG0000334.1/OG0000334.4/OG0000334.2/OG0000351.4/OG0000351.3/OG0000351.1/OG0000351.2/OG0000608.1/OG0000608.2/OG0000635.1/OG0000635.2/OG0000764.1/OG0000764.2/OG0000764.3/OG0000918.2/OG0000918.3/OG0000918.1/OG0001466.2/OG0001466.1/OG0…	43	biological_process	0.796296	0.0069896
GO:0001737	Centipede-specific (1089)	establishment of imaginal disc-derived wing hair orientation	5	535	52	8124	0.256168	0.902458	0.857707	OG0001398.1/OG0002830.1/OG0002905.1/OG0003429.1/OG0004161.1	5	biological_process	0.0961538	0.00934579
GO:0001737	Millipede-specific (1454)	establishment of imaginal disc-derived wing hair orientation	2	787	46	7393	0.963839	1	0.966855	OG0006036.1/OG0007639.1	2	biological_process	0.0434783	0.0025413
GO:0001738	Centipede-specific (1089)	morphogenesis of a polarized epithelium	12	535	208	8124	0.72505	1	0.950412	OG0001398.1/OG0001758.1/OG0002088.2/OG0002088.1/OG0002088.3/OG0002830.1/OG0002905.1/OG0003429.1/OG0003454.1/OG0004161.1/OG0005439.1/OG0008269.1	12	biological_process	0.0576923	0.0224299
GO:0001738	Common (4880)	morphogenesis of a polarized epithelium	176	6152	204	7804	0.00394801	0.0408279	0.0350929	OG0000004.13/OG0000004.3/OG0000004.7/OG0000004.6/OG0000004.17/OG0000004.10/OG0000004.5/OG0000004.9/OG0000004.12/OG0000004.2/OG0000004.4/OG0000004.19/OG0000004.1/OG0000004.18/OG0000004.11/OG0000004.14/OG0000004.15/OG0000004.8/OG0000004.16/OG0000050.7/OG0000050.8/OG0000050.1/OG0000050.6/OG0000050.10/OG0000050.5/OG0000050.11/OG0000050.9/OG0000050.3/OG0000050.2/OG0000050.4/OG0000168.1/OG0000168.4/OG0…	176	biological_process	0.862745	0.0286086
GO:0001738	Millipede-specific (1454)	morphogenesis of a polarized epithelium	6	787	184	7393	0.999956	1	0.966855	OG0003077.2/OG0003077.1/OG0006036.1/OG0006227.1/OG0007639.1/OG0009699.1	6	biological_process	0.0326087	0.00762389
GO:0001742	Centipede-specific (1089)	oenocyte differentiation	1	535	29	8124	0.861806	1	0.950412	OG0002287.1	1	biological_process	0.0344828	0.00186916
GO:0001742	Millipede-specific (1454)	oenocyte differentiation	2	787	29	7393	0.830239	1	0.966855	OG0002257.2/OG0002257.1	2	biological_process	0.0689655	0.0025413
GO:0001742	Common (4880)	oenocyte differentiation	27	6152	30	7804	0.0943361	0.412406	0.354477	OG0000046.8/OG0000046.2/OG0000046.5/OG0000046.6/OG0000046.4/OG0000046.11/OG0000046.1/OG0000046.7/OG0000046.9/OG0000046.3/OG0000046.10/OG0000403.2/OG0000403.1/OG0000525.3/OG0000525.1/OG0000525.2/OG0000567.1/OG0000567.3/OG0000567.2/OG0000636.3/OG0000636.1/OG0000636.2/OG0001639.1/OG0001639.2/OG0002650.1/OG0002650.2/OG0002754.1	27	biological_process	0.9	0.00438882
GO:0001744	Common (4880)	optic lobe placode formation	21	6152	21	7804	0.00672258	0.0619698	0.0532651	OG0000022.12/OG0000022.10/OG0000022.15/OG0000022.8/OG0000022.9/OG0000022.4/OG0000022.1/OG0000022.16/OG0000022.7/OG0000022.6/OG0000022.13/OG0000022.5/OG0000022.14/OG0000022.11/OG0000022.2/OG0000022.3/OG0000420.3/OG0000420.2/OG0000420.1/OG0002107.2/OG0002107.1	21	biological_process	1	0.00341352
GO:0001745	Millipede-specific (1454)	compound eye morphogenesis	16	787	451	7393	1	1	0.966855	OG0001361.1/OG0001361.2/OG0002019.1/OG0002168.1/OG0002257.2/OG0002257.1/OG0002353.1/OG0003735.1/OG0004312.1/OG0006036.1/OG0006264.1/OG0006396.1/OG0006454.1/OG0006639.1/OG0009035.1/OG0009699.1	16	biological_process	0.0354767	0.0203304
GO:0001745	Common (4880)	compound eye morphogenesis	435	6152	485	7804	5.75259e-11	4.45939e-09	3.833e-09	OG0000004.13/OG0000004.3/OG0000004.7/OG0000004.6/OG0000004.17/OG0000004.10/OG0000004.5/OG0000004.9/OG0000004.12/OG0000004.2/OG0000004.4/OG0000004.19/OG0000004.1/OG0000004.18/OG0000004.11/OG0000004.14/OG0000004.15/OG0000004.8/OG0000004.16/OG0000011.11/OG0000011.3/OG0000011.1/OG0000011.16/OG0000011.20/OG0000011.8/OG0000011.5/OG0000011.6/OG0000011.19/OG0000011.2/OG0000011.15/OG0000011.13/OG0000011.4…	435	biological_process	0.896907	0.0707087
GO:0001745	Centipede-specific (1089)	compound eye morphogenesis	20	535	459	8124	0.985338	1	0.950412	OG0001398.1/OG0001795.2/OG0001795.1/OG0002011.1/OG0002011.2/OG0002088.2/OG0002088.1/OG0002088.3/OG0002830.1/OG0002905.1/OG0003207.1/OG0003429.1/OG0003454.1/OG0003671.1/OG0004132.1/OG0005439.1/OG0005947.1/OG0007609.1/OG0008269.1/OG0009738.1	20	biological_process	0.043573	0.0373832
GO:0001746	Common (4880)	Bolwig's organ morphogenesis	19	6152	19	7804	0.0108323	0.0879904	0.0756307	OG0000200.4/OG0000200.5/OG0000200.2/OG0000200.6/OG0000200.3/OG0000200.1/OG0000403.2/OG0000403.1/OG0000420.3/OG0000420.2/OG0000420.1/OG0001271.2/OG0001271.1/OG0002107.2/OG0002107.1/OG0002277.2/OG0002277.1/OG0002492.1/OG0003262.1	19	biological_process	1	0.00308843
GO:0001748	Millipede-specific (1454)	optic lobe placode development	1	787	30	7393	0.966078	1	0.966855	OG0003151.1	1	biological_process	0.0333333	0.00127065
GO:0001748	Common (4880)	optic lobe placode development	29	6152	30	7804	0.007132	0.0649533	0.0558295	OG0000011.11/OG0000011.3/OG0000011.1/OG0000011.16/OG0000011.20/OG0000011.8/OG0000011.5/OG0000011.6/OG0000011.19/OG0000011.2/OG0000011.15/OG0000011.13/OG0000011.4/OG0000011.7/OG0000011.17/OG0000011.18/OG0000011.14/OG0000011.9/OG0000011.12/OG0000011.10/OG0000200.4/OG0000200.5/OG0000200.2/OG0000200.6/OG0000200.3/OG0000200.1/OG0000403.2/OG0000403.1/OG0002134.1	29	biological_process	0.966667	0.00471391
GO:0001751	Common (4880)	compound eye photoreceptor cell differentiation	262	6152	290	7804	8.93257e-08	3.75817e-06	3.23027e-06	OG0000004.13/OG0000004.3/OG0000004.7/OG0000004.6/OG0000004.17/OG0000004.10/OG0000004.5/OG0000004.9/OG0000004.12/OG0000004.2/OG0000004.4/OG0000004.19/OG0000004.1/OG0000004.18/OG0000004.11/OG0000004.14/OG0000004.15/OG0000004.8/OG0000004.16/OG0000011.11/OG0000011.3/OG0000011.1/OG0000011.16/OG0000011.20/OG0000011.8/OG0000011.5/OG0000011.6/OG0000011.19/OG0000011.2/OG0000011.15/OG0000011.13/OG0000011.4…	262	biological_process	0.903448	0.0425878
GO:0001751	Millipede-specific (1454)	compound eye photoreceptor cell differentiation	10	787	273	7393	0.999995	1	0.966855	OG0001361.1/OG0001361.2/OG0002257.2/OG0002257.1/OG0002353.1/OG0003735.1/OG0004312.1/OG0006454.1/OG0009035.1/OG0009699.1	10	biological_process	0.03663	0.0127065
GO:0001751	Centipede-specific (1089)	compound eye photoreceptor cell differentiation	10	535	273	8124	0.987969	1	0.950412	OG0001398.1/OG0002830.1/OG0002905.1/OG0003671.1/OG0004132.1/OG0005439.1/OG0005947.1/OG0007609.1/OG0008269.1/OG0009738.1	10	biological_process	0.03663	0.0186916
GO:0001752	Millipede-specific (1454)	compound eye photoreceptor fate commitment	3	787	99	7393	0.998879	1	0.966855	OG0001361.1/OG0001361.2/OG0009699.1	3	biological_process	0.030303	0.00381194
GO:0001752	Common (4880)	compound eye photoreceptor fate commitment	95	6152	108	7804	0.0098315	0.0832254	0.071535	OG0000004.13/OG0000004.3/OG0000004.7/OG0000004.6/OG0000004.17/OG0000004.10/OG0000004.5/OG0000004.9/OG0000004.12/OG0000004.2/OG0000004.4/OG0000004.19/OG0000004.1/OG0000004.18/OG0000004.11/OG0000004.14/OG0000004.15/OG0000004.8/OG0000004.16/OG0000144.8/OG0000144.6/OG0000144.1/OG0000144.7/OG0000144.5/OG0000144.4/OG0000144.3/OG0000144.2/OG0000200.4/OG0000200.5/OG0000200.2/OG0000200.6/OG0000200.3/OG000…	95	biological_process	0.87963	0.0154421
GO:0001752	Centipede-specific (1089)	compound eye photoreceptor fate commitment	6	535	106	8124	0.707134	1	0.950412	OG0002830.1/OG0002905.1/OG0003671.1/OG0004132.1/OG0005439.1/OG0008269.1	6	biological_process	0.0566038	0.011215
GO:0001754	Centipede-specific (1089)	eye photoreceptor cell differentiation	10	535	282	8124	0.991532	1	0.950412	OG0001398.1/OG0002830.1/OG0002905.1/OG0003671.1/OG0004132.1/OG0005439.1/OG0005947.1/OG0007609.1/OG0008269.1/OG0009738.1	10	biological_process	0.035461	0.0186916
GO:0001754	Common (4880)	eye photoreceptor cell differentiation	270	6152	298	7804	2.77885e-08	1.34767e-06	1.15837e-06	OG0000004.13/OG0000004.3/OG0000004.7/OG0000004.6/OG0000004.17/OG0000004.10/OG0000004.5/OG0000004.9/OG0000004.12/OG0000004.2/OG0000004.4/OG0000004.19/OG0000004.1/OG0000004.18/OG0000004.11/OG0000004.14/OG0000004.15/OG0000004.8/OG0000004.16/OG0000011.11/OG0000011.3/OG0000011.1/OG0000011.16/OG0000011.20/OG0000011.8/OG0000011.5/OG0000011.6/OG0000011.19/OG0000011.2/OG0000011.15/OG0000011.13/OG0000011.4…	270	biological_process	0.90604	0.0438882
GO:0001754	Millipede-specific (1454)	eye photoreceptor cell differentiation	10	787	279	7393	0.999997	1	0.966855	OG0001361.1/OG0001361.2/OG0002257.2/OG0002257.1/OG0002353.1/OG0003735.1/OG0004312.1/OG0006454.1/OG0009035.1/OG0009699.1	10	biological_process	0.0358423	0.0127065
GO:0001761	Common (4880)	beta-alanine transmembrane transporter activity	25	6152	25	7804	0.00258811	0.0288561	0.0248028	OG0000006.18/OG0000006.19/OG0000006.22/OG0000006.3/OG0000006.7/OG0000006.4/OG0000006.20/OG0000006.15/OG0000006.2/OG0000006.5/OG0000006.17/OG0000006.13/OG0000006.11/OG0000006.24/OG0000006.14/OG0000006.9/OG0000006.10/OG0000006.25/OG0000006.23/OG0000006.21/OG0000006.6/OG0000006.12/OG0000006.8/OG0000006.1/OG0000006.16	25	molecular_function	1	0.00406372
GO:0001762	Common (4880)	beta-alanine transport	25	6152	25	7804	0.00258811	0.0288561	0.0248028	OG0000006.18/OG0000006.19/OG0000006.22/OG0000006.3/OG0000006.7/OG0000006.4/OG0000006.20/OG0000006.15/OG0000006.2/OG0000006.5/OG0000006.17/OG0000006.13/OG0000006.11/OG0000006.24/OG0000006.14/OG0000006.9/OG0000006.10/OG0000006.25/OG0000006.23/OG0000006.21/OG0000006.6/OG0000006.12/OG0000006.8/OG0000006.1/OG0000006.16	25	biological_process	1	0.00406372
GO:0001763	Millipede-specific (1454)	morphogenesis of a branching structure	4	787	105	7393	0.997137	1	0.966855	OG0002168.1/OG0005500.1/OG0006855.1/OG0006957.1	4	biological_process	0.0380952	0.00508259
GO:0001763	Centipede-specific (1089)	morphogenesis of a branching structure	5	535	114	8124	0.878771	1	0.950412	OG0002628.2/OG0002628.1/OG0005560.1/OG0005810.1/OG0007366.1	5	biological_process	0.0438596	0.00934579
GO:0001763	Common (4880)	morphogenesis of a branching structure	102	6152	113	7804	0.000968716	0.0130109	0.0111833	OG0000015.9/OG0000015.11/OG0000015.13/OG0000015.6/OG0000015.3/OG0000015.7/OG0000015.4/OG0000015.5/OG0000015.8/OG0000015.14/OG0000015.1/OG0000015.2/OG0000015.12/OG0000015.10/OG0000050.7/OG0000050.8/OG0000050.1/OG0000050.6/OG0000050.10/OG0000050.5/OG0000050.11/OG0000050.9/OG0000050.3/OG0000050.2/OG0000050.4/OG0000247.4/OG0000247.5/OG0000247.1/OG0000247.3/OG0000247.2/OG0000271.2/OG0000271.1/OG000027…	102	biological_process	0.902655	0.01658
GO:0001764	Millipede-specific (1454)	neuron migration	1	787	10	7393	0.675762	1	0.966855	OG0003542.1	1	biological_process	0.1	0.00127065
GO:0001764	Common (4880)	neuron migration	23	6152	25	7804	0.0764144	0.362554	0.311627	OG0000034.10/OG0000034.14/OG0000034.3/OG0000034.12/OG0000034.2/OG0000034.6/OG0000034.8/OG0000034.15/OG0000034.7/OG0000034.1/OG0000034.4/OG0000034.13/OG0000034.5/OG0000034.9/OG0000034.11/OG0000617.1/OG0000617.2/OG0000617.3/OG0000833.2/OG0000833.1/OG0001504.1/OG0001504.2/OG0004794.1	23	biological_process	0.92	0.00373862
GO:0001775	Common (4880)	cell activation	8	6152	8	7804	0.148996	0.546114	0.469403	OG0000180.6/OG0000180.4/OG0000180.3/OG0000180.2/OG0000180.5/OG0000180.1/OG0002766.2/OG0002766.1	8	biological_process	1	0.00130039
GO:0001784	Common (4880)	phosphotyrosine residue binding	3	6152	3	7804	0.489838	0.96084	0.825874	OG0001652.1/OG0001652.2/OG0003539.1	3	molecular_function	1	0.000487646
GO:0001786	Millipede-specific (1454)	phosphatidylserine binding	1	787	5	7393	0.430466	1	0.966855	OG0008022.1	1	molecular_function	0.2	0.00127065
GO:0001786	Common (4880)	phosphatidylserine binding	4	6152	5	7804	0.713207	0.968912	0.832812	OG0002077.2/OG0002077.1/OG0003573.1/OG0005072.1	4	molecular_function	0.8	0.000650195
GO:0001817	Centipede-specific (1089)	regulation of cytokine production	1	535	1	8124	0.0658543	0.448761	0.426507	OG0007153.1	1	biological_process	1	0.00186916
GO:0001818	Centipede-specific (1089)	negative regulation of cytokine production	1	535	1	8124	0.0658543	0.448761	0.426507	OG0007153.1	1	biological_process	1	0.00186916
GO:0001837	Millipede-specific (1454)	epithelial to mesenchymal transition	2	787	2	7393	0.0113192	0.243239	0.235177	OG0001662.2/OG0001662.1	2	biological_process	1	0.0025413
GO:0001838	Common (4880)	embryonic epithelial tube formation	13	6152	14	7804	0.170101	0.604345	0.519455	OG0000181.3/OG0000181.5/OG0000181.1/OG0000181.2/OG0000181.4/OG0000435.3/OG0000435.2/OG0000435.1/OG0000467.4/OG0000467.3/OG0000467.2/OG0000467.1/OG0003819.1	13	biological_process	0.928571	0.00211313
GO:0001845	Millipede-specific (1454)	phagolysosome assembly	1	787	2	7393	0.201585	0.83876	0.81096	OG0005441.1	1	biological_process	0.5	0.00127065
GO:0001845	Common (4880)	phagolysosome assembly	1	6152	2	7804	0.95521	1	0.859533	OG0004059.1	1	biological_process	0.5	0.000162549
GO:0001871	Centipede-specific (1089)	obsolete pattern binding	8	535	8	8124	3.36769e-10	4.65863e-07	4.42762e-07	OG0000286.3/OG0000286.6/OG0000286.7/OG0000286.1/OG0000286.4/OG0000286.2/OG0000286.5/OG0002724.1	8	molecular_function	1	0.0149533
GO:0001881	Common (4880)	receptor recycling	3	6152	5	7804	0.932773	1	0.859533	OG0001753.1/OG0001753.2/OG0007237.1	3	biological_process	0.6	0.000487646
GO:0001881	Centipede-specific (1089)	receptor recycling	1	535	5	8124	0.288728	0.9267	0.880747	OG0005927.1	1	biological_process	0.2	0.00186916
GO:0001882	Common (4880)	nucleoside binding	39	6152	46	7804	0.212527	0.683769	0.587722	OG0000294.3/OG0000294.4/OG0000294.1/OG0000294.5/OG0000294.2/OG0000351.4/OG0000351.3/OG0000351.1/OG0000351.2/OG0000389.2/OG0000389.3/OG0000389.1/OG0000708.2/OG0000708.3/OG0000708.1/OG0000745.2/OG0000745.1/OG0000745.3/OG0001202.2/OG0001202.1/OG0001321.1/OG0001321.2/OG0001397.1/OG0001397.2/OG0001440.1/OG0001440.2/OG0002379.1/OG0002379.2/OG0003567.1/OG0004097.1/OG0004339.1/OG0004489.1/OG0004642.1/OG0…	39	molecular_function	0.847826	0.0063394
GO:0001882	Millipede-specific (1454)	nucleoside binding	4	787	39	7393	0.608351	1	0.966855	OG0001177.1/OG0005935.1/OG0006061.1/OG0007586.1	4	molecular_function	0.102564	0.00508259
GO:0001883	Millipede-specific (1454)	purine nucleoside binding	4	787	39	7393	0.608351	1	0.966855	OG0001177.1/OG0005935.1/OG0006061.1/OG0007586.1	4	molecular_function	0.102564	0.00508259
GO:0001883	Common (4880)	purine nucleoside binding	39	6152	46	7804	0.212527	0.683769	0.587722	OG0000294.3/OG0000294.4/OG0000294.1/OG0000294.5/OG0000294.2/OG0000351.4/OG0000351.3/OG0000351.1/OG0000351.2/OG0000389.2/OG0000389.3/OG0000389.1/OG0000708.2/OG0000708.3/OG0000708.1/OG0000745.2/OG0000745.1/OG0000745.3/OG0001202.2/OG0001202.1/OG0001321.1/OG0001321.2/OG0001397.1/OG0001397.2/OG0001440.1/OG0001440.2/OG0002379.1/OG0002379.2/OG0003567.1/OG0004097.1/OG0004339.1/OG0004489.1/OG0004642.1/OG0…	39	molecular_function	0.847826	0.0063394
GO:0001885	Common (4880)	endothelial cell development	6	6152	7	7804	0.54476	0.968912	0.832812	OG0000351.4/OG0000351.3/OG0000351.1/OG0000351.2/OG0002290.1/OG0006832.1	6	biological_process	0.857143	0.000975293
GO:0001885	Centipede-specific (1089)	endothelial cell development	1	535	9	8124	0.458503	1	0.950412	OG0003960.1	1	biological_process	0.111111	0.00186916
GO:0001888	Common (4880)	glucuronyl-galactosyl-proteoglycan 4-alpha-N-acetylglucosaminyltransferase activity	1	6152	1	7804	0.788314	0.968912	0.832812	OG0005569.1	1	molecular_function	1	0.000162549
GO:0001894	Millipede-specific (1454)	tissue homeostasis	9	787	109	7393	0.834107	1	0.966855	OG0001104.2/OG0001104.1/OG0001662.2/OG0001662.1/OG0003735.1/OG0004681.1/OG0005829.1/OG0007771.1/OG0008221.1	9	biological_process	0.0825688	0.0114358
GO:0001894	Centipede-specific (1089)	tissue homeostasis	8	535	119	8124	0.52892	1	0.950412	OG0001398.1/OG0003315.1/OG0003315.2/OG0003454.1/OG0006746.1/OG0006746.2/OG0009366.2/OG0009366.1	8	biological_process	0.0672269	0.0149533
GO:0001894	Common (4880)	tissue homeostasis	94	6152	114	7804	0.202556	0.658479	0.565984	OG0000018.12/OG0000018.1/OG0000018.7/OG0000018.6/OG0000018.11/OG0000018.4/OG0000018.10/OG0000018.9/OG0000018.3/OG0000018.14/OG0000018.8/OG0000018.13/OG0000018.15/OG0000018.2/OG0000018.5/OG0000126.3/OG0000126.2/OG0000126.8/OG0000126.6/OG0000126.5/OG0000126.1/OG0000126.4/OG0000126.7/OG0000172.3/OG0000172.4/OG0000172.2/OG0000172.1/OG0000267.4/OG0000267.1/OG0000267.2/OG0000267.5/OG0000267.3/OG0000273…	94	biological_process	0.824561	0.0152796
GO:0001895	Common (4880)	retina homeostasis	20	6152	26	7804	0.696291	0.968912	0.832812	OG0000815.1/OG0000815.2/OG0000917.2/OG0000917.1/OG0000919.2/OG0000919.1/OG0000920.2/OG0000920.1/OG0001052.2/OG0001052.1/OG0001511.1/OG0002890.1/OG0002890.2/OG0003275.1/OG0003275.2/OG0003423.1/OG0004396.1/OG0004461.1/OG0005322.1/OG0005538.1	20	biological_process	0.769231	0.00325098
GO:0001895	Millipede-specific (1454)	retina homeostasis	3	787	23	7393	0.449506	1	0.966855	OG0001662.2/OG0001662.1/OG0003735.1	3	biological_process	0.130435	0.00381194
GO:0001895	Centipede-specific (1089)	retina homeostasis	4	535	24	8124	0.0692167	0.464805	0.441756	OG0003315.1/OG0003315.2/OG0009366.2/OG0009366.1	4	biological_process	0.166667	0.00747664
GO:0001927	Common (4880)	exocyst assembly	2	6152	4	7804	0.968118	1	0.859533	OG0004149.1/OG0006284.1	2	biological_process	0.5	0.000325098
GO:0001932	Centipede-specific (1089)	regulation of protein phosphorylation	19	535	316	8124	0.695617	1	0.950412	OG0000266.6/OG0000266.3/OG0000266.5/OG0000266.1/OG0000266.2/OG0000266.4/OG0001573.1/OG0003454.1/OG0003960.1/OG0005069.1/OG0005125.1/OG0005439.1/OG0005695.1/OG0006225.1/OG0007360.1/OG0007366.1/OG0007594.1/OG0007602.1/OG0008786.1	19	biological_process	0.0601266	0.035514
GO:0001932	Common (4880)	regulation of protein phosphorylation	252	6152	307	7804	0.0862794	0.39637	0.340693	OG0000004.13/OG0000004.3/OG0000004.7/OG0000004.6/OG0000004.17/OG0000004.10/OG0000004.5/OG0000004.9/OG0000004.12/OG0000004.2/OG0000004.4/OG0000004.19/OG0000004.1/OG0000004.18/OG0000004.11/OG0000004.14/OG0000004.15/OG0000004.8/OG0000004.16/OG0000247.4/OG0000247.5/OG0000247.1/OG0000247.3/OG0000247.2/OG0000265.3/OG0000265.1/OG0000265.2/OG0000265.4/OG0000265.5/OG0000269.4/OG0000269.2/OG0000269.3/OG000…	252	biological_process	0.820847	0.0409623
GO:0001932	Millipede-specific (1454)	regulation of protein phosphorylation	22	787	275	7393	0.943988	1	0.966855	OG0001046.2/OG0001046.1/OG0001362.2/OG0001362.1/OG0002132.2/OG0002132.1/OG0002168.1/OG0002382.1/OG0003339.1/OG0003415.1/OG0004488.1/OG0004681.1/OG0004712.1/OG0004808.1/OG0004905.1/OG0004945.1/OG0005582.1/OG0006227.1/OG0006771.1/OG0007666.1/OG0007707.1/OG0008493.1	22	biological_process	0.08	0.0279543
GO:0001933	Millipede-specific (1454)	negative regulation of protein phosphorylation	6	787	91	7393	0.932443	1	0.966855	OG0001362.2/OG0001362.1/OG0004945.1/OG0006771.1/OG0007666.1/OG0007707.1	6	biological_process	0.0659341	0.00762389
GO:0001933	Common (4880)	negative regulation of protein phosphorylation	81	6152	99	7804	0.276525	0.789098	0.678256	OG0000265.3/OG0000265.1/OG0000265.2/OG0000265.4/OG0000265.5/OG0000305.1/OG0000305.4/OG0000305.2/OG0000305.3/OG0000363.4/OG0000363.1/OG0000363.2/OG0000363.3/OG0000386.3/OG0000386.1/OG0000386.4/OG0000386.2/OG0000404.1/OG0000404.2/OG0000404.3/OG0000404.4/OG0000526.3/OG0000526.2/OG0000526.1/OG0000563.2/OG0000563.3/OG0000563.1/OG0000608.1/OG0000608.2/OG0000712.1/OG0000712.2/OG0000920.2/OG0000920.1/OG0…	81	biological_process	0.818182	0.0131664
GO:0001933	Centipede-specific (1089)	negative regulation of protein phosphorylation	12	535	105	8124	0.0426383	0.448761	0.426507	OG0000266.6/OG0000266.3/OG0000266.5/OG0000266.1/OG0000266.2/OG0000266.4/OG0001573.1/OG0003454.1/OG0005125.1/OG0005439.1/OG0006225.1/OG0008786.1	12	biological_process	0.114286	0.0224299
GO:0001934	Common (4880)	positive regulation of protein phosphorylation	142	6152	170	7804	0.0746923	0.356852	0.306726	OG0000004.13/OG0000004.3/OG0000004.7/OG0000004.6/OG0000004.17/OG0000004.10/OG0000004.5/OG0000004.9/OG0000004.12/OG0000004.2/OG0000004.4/OG0000004.19/OG0000004.1/OG0000004.18/OG0000004.11/OG0000004.14/OG0000004.15/OG0000004.8/OG0000004.16/OG0000247.4/OG0000247.5/OG0000247.1/OG0000247.3/OG0000247.2/OG0000269.4/OG0000269.2/OG0000269.3/OG0000269.1/OG0000299.2/OG0000299.4/OG0000299.3/OG0000299.1/OG000…	142	biological_process	0.835294	0.0230819
GO:0001934	Centipede-specific (1089)	positive regulation of protein phosphorylation	6	535	175	8124	0.9773	1	0.950412	OG0003960.1/OG0005069.1/OG0007360.1/OG0007366.1/OG0007594.1/OG0007602.1	6	biological_process	0.0342857	0.011215
GO:0001934	Millipede-specific (1454)	positive regulation of protein phosphorylation	11	787	149	7393	0.93112	1	0.966855	OG0002132.2/OG0002132.1/OG0002382.1/OG0003339.1/OG0003415.1/OG0004488.1/OG0004681.1/OG0004712.1/OG0004808.1/OG0005582.1/OG0006227.1	11	biological_process	0.0738255	0.0139771
GO:0001940	Common (4880)	male pronucleus	2	6152	2	7804	0.621417	0.968912	0.832812	OG0005066.1/OG0005140.1	2	cellular_component	1	0.000325098
GO:0001941	Common (4880)	postsynaptic membrane organization	35	6152	37	7804	0.00876488	0.0761451	0.0654493	OG0000007.1/OG0000007.3/OG0000007.2/OG0000007.9/OG0000007.4/OG0000007.14/OG0000007.11/OG0000007.6/OG0000007.5/OG0000007.10/OG0000007.22/OG0000007.7/OG0000007.12/OG0000007.8/OG0000007.18/OG0000007.16/OG0000007.25/OG0000007.23/OG0000007.13/OG0000007.24/OG0000007.17/OG0000007.19/OG0000007.15/OG0000007.21/OG0000007.20/OG0000295.1/OG0000295.2/OG0000295.3/OG0000295.4/OG0000974.1/OG0000974.2/OG0001461.1…	35	biological_process	0.945946	0.00568921
GO:0001941	Millipede-specific (1454)	postsynaptic membrane organization	1	787	40	7393	0.989055	1	0.966855	OG0001974.1	1	biological_process	0.025	0.00127065
GO:0001952	Common (4880)	regulation of cell-matrix adhesion	21	6152	23	7804	0.106618	0.456175	0.392097	OG0000192.1/OG0000192.2/OG0000192.5/OG0000192.4/OG0000192.3/OG0000299.2/OG0000299.4/OG0000299.3/OG0000299.1/OG0000386.3/OG0000386.1/OG0000386.4/OG0000386.2/OG0000523.2/OG0000523.3/OG0000523.1/OG0001077.2/OG0001077.1/OG0001248.1/OG0001248.2/OG0008226.1	21	biological_process	0.913043	0.00341352
GO:0001953	Common (4880)	negative regulation of cell-matrix adhesion	6	6152	7	7804	0.54476	0.968912	0.832812	OG0000386.3/OG0000386.1/OG0000386.4/OG0000386.2/OG0001248.1/OG0001248.2	6	biological_process	0.857143	0.000975293
GO:0001954	Common (4880)	positive regulation of cell-matrix adhesion	9	6152	10	7804	0.341393	0.877091	0.753889	OG0000192.1/OG0000192.2/OG0000192.5/OG0000192.4/OG0000192.3/OG0000299.2/OG0000299.4/OG0000299.3/OG0000299.1	9	biological_process	0.9	0.00146294
GO:0001956	Common (4880)	positive regulation of neurotransmitter secretion	4	6152	5	7804	0.713207	0.968912	0.832812	OG0001779.1/OG0001956.1/OG0003112.1/OG0004724.1	4	biological_process	0.8	0.000650195
GO:0001963	Centipede-specific (1089)	synaptic transmission, dopaminergic	1	535	15	8124	0.640397	1	0.950412	OG0007645.1	1	biological_process	0.0666667	0.00186916
GO:0001963	Common (4880)	synaptic transmission, dopaminergic	14	6152	15	7804	0.141612	0.546114	0.469403	OG0000030.8/OG0000030.7/OG0000030.12/OG0000030.6/OG0000030.1/OG0000030.4/OG0000030.9/OG0000030.10/OG0000030.14/OG0000030.2/OG0000030.3/OG0000030.13/OG0000030.5/OG0000030.11	14	biological_process	0.933333	0.00227568
GO:0001964	Common (4880)	startle response	7	6152	7	7804	0.189051	0.631132	0.542479	OG0000548.2/OG0000548.1/OG0000548.3/OG0000770.2/OG0000770.1/OG0001542.2/OG0001542.1	7	biological_process	1	0.00113784
GO:0001965	Millipede-specific (1454)	G-protein alpha-subunit binding	2	787	6	7393	0.127121	0.702326	0.679047	OG0003077.2/OG0003077.1	2	molecular_function	0.333333	0.0025413
GO:0001965	Common (4880)	G-protein alpha-subunit binding	4	6152	7	7804	0.959579	1	0.859533	OG0000768.1/OG0000768.2/OG0005559.1/OG0006832.1	4	molecular_function	0.571429	0.000650195
GO:0001973	Millipede-specific (1454)	G protein-coupled adenosine receptor signaling pathway	1	787	1	7393	0.106452	0.63267	0.6117	OG0002616.1	1	biological_process	1	0.00127065
GO:0002009	Millipede-specific (1454)	morphogenesis of an epithelium	53	787	942	7393	1	1	0.966855	OG0000198.3/OG0000198.5/OG0000198.4/OG0000198.2/OG0000198.1/OG0000939.1/OG0000939.2/OG0001662.2/OG0001662.1/OG0002073.1/OG0002073.2/OG0002145.1/OG0002168.1/OG0002257.2/OG0002257.1/OG0002353.1/OG0002633.1/OG0003077.2/OG0003077.1/OG0003294.1/OG0003294.2/OG0003300.1/OG0003335.1/OG0003542.1/OG0003578.1/OG0003735.1/OG0004052.1/OG0004214.1/OG0004410.1/OG0004615.1/OG0005113.1/OG0005143.1/OG0005242.1/OG0…	53	biological_process	0.0562633	0.0673443
GO:0002009	Common (4880)	morphogenesis of an epithelium	896	6152	1021	7804	1.99241e-15	3.06489e-13	2.63438e-13	OG0000004.13/OG0000004.3/OG0000004.7/OG0000004.6/OG0000004.17/OG0000004.10/OG0000004.5/OG0000004.9/OG0000004.12/OG0000004.2/OG0000004.4/OG0000004.19/OG0000004.1/OG0000004.18/OG0000004.11/OG0000004.14/OG0000004.15/OG0000004.8/OG0000004.16/OG0000011.11/OG0000011.3/OG0000011.1/OG0000011.16/OG0000011.20/OG0000011.8/OG0000011.5/OG0000011.6/OG0000011.19/OG0000011.2/OG0000011.15/OG0000011.13/OG0000011.4…	896	biological_process	0.877571	0.145644
GO:0002009	Centipede-specific (1089)	morphogenesis of an epithelium	41	535	1028	8124	0.999949	1	0.950412	OG0000493.2/OG0000493.3/OG0000493.1/OG0001000.1/OG0001000.2/OG0001398.1/OG0001573.1/OG0001758.1/OG0002011.1/OG0002011.2/OG0002088.2/OG0002088.1/OG0002088.3/OG0002581.1/OG0002628.2/OG0002628.1/OG0002658.1/OG0002817.2/OG0002817.1/OG0002830.1/OG0002905.1/OG0002922.1/OG0003229.1/OG0003429.1/OG0003454.1/OG0004132.1/OG0004161.1/OG0004638.1/OG0005439.1/OG0005560.1/OG0005596.1/OG0005810.1/OG0006389.1/OG0…	41	biological_process	0.0398833	0.0766355
GO:0002011	Common (4880)	morphogenesis of an epithelial sheet	19	6152	20	7804	0.0545068	0.289595	0.248916	OG0000126.3/OG0000126.2/OG0000126.8/OG0000126.6/OG0000126.5/OG0000126.1/OG0000126.4/OG0000126.7/OG0000273.1/OG0000273.5/OG0000273.4/OG0000273.2/OG0000273.3/OG0001712.1/OG0001712.2/OG0001780.1/OG0001780.2/OG0003090.1/OG0004718.1	19	biological_process	0.95	0.00308843
GO:0002020	Centipede-specific (1089)	protease binding	3	535	12	8124	0.0399721	0.442358	0.420422	OG0004638.1/OG0005810.1/OG0007225.1	3	molecular_function	0.25	0.00560748
GO:0002020	Common (4880)	protease binding	5	6152	9	7804	0.97523	1	0.859533	OG0000133.3/OG0000133.1/OG0000133.4/OG0000133.2/OG0005585.1	5	molecular_function	0.555556	0.000812744
GO:0002021	Common (4880)	response to dietary excess	3	6152	3	7804	0.489838	0.96084	0.825874	OG0000967.1/OG0000967.2/OG0000967.3	3	biological_process	1	0.000487646
GO:0002027	Common (4880)	regulation of heart rate	41	6152	43	7804	0.00275337	0.0303549	0.0260911	OG0000021.4/OG0000021.11/OG0000021.2/OG0000021.9/OG0000021.10/OG0000021.13/OG0000021.6/OG0000021.8/OG0000021.14/OG0000021.15/OG0000021.5/OG0000021.1/OG0000021.7/OG0000021.3/OG0000021.12/OG0000182.3/OG0000182.5/OG0000182.2/OG0000182.6/OG0000182.1/OG0000182.4/OG0000208.2/OG0000208.1/OG0000208.4/OG0000208.3/OG0000401.3/OG0000401.1/OG0000401.2/OG0000538.3/OG0000538.2/OG0000538.4/OG0000538.1/OG0000650…	41	biological_process	0.953488	0.0066645
GO:0002028	Millipede-specific (1454)	regulation of sodium ion transport	1	787	1	7393	0.106452	0.63267	0.6117	OG0004476.1	1	biological_process	1	0.00127065
GO:0002029	Common (4880)	desensitization of G protein-coupled receptor signaling pathway	2	6152	2	7804	0.621417	0.968912	0.832812	OG0001052.2/OG0001052.1	2	biological_process	1	0.000325098
GO:0002032	Common (4880)	desensitization of G protein-coupled receptor signaling pathway by arrestin	2	6152	2	7804	0.621417	0.968912	0.832812	OG0001052.2/OG0001052.1	2	biological_process	1	0.000325098
GO:0002039	Centipede-specific (1089)	p53 binding	1	535	3	8124	0.184859	0.755085	0.717642	OG0007225.1	1	molecular_function	0.333333	0.00186916
GO:0002039	Common (4880)	p53 binding	1	6152	3	7804	0.990528	1	0.859533	OG0004746.1	1	molecular_function	0.333333	0.000162549
GO:0002039	Millipede-specific (1454)	p53 binding	1	787	3	7393	0.286601	0.978638	0.946201	OG0004278.1	1	molecular_function	0.333333	0.00127065
GO:0002046	Common (4880)	opsin binding	2	6152	2	7804	0.621417	0.968912	0.832812	OG0001052.2/OG0001052.1	2	molecular_function	1	0.000325098
GO:0002052	Common (4880)	positive regulation of neuroblast proliferation	13	6152	15	7804	0.355278	0.906379	0.779063	OG0000144.8/OG0000144.6/OG0000144.1/OG0000144.7/OG0000144.5/OG0000144.4/OG0000144.3/OG0000144.2/OG0001607.2/OG0001607.1/OG0001768.1/OG0003580.1/OG0003846.1	13	biological_process	0.866667	0.00211313
GO:0002052	Millipede-specific (1454)	positive regulation of neuroblast proliferation	1	787	14	7393	0.793456	1	0.966855	OG0002646.1	1	biological_process	0.0714286	0.00127065
GO:0002064	Centipede-specific (1089)	epithelial cell development	13	535	543	8124	0.999999	1	0.950412	OG0001373.1/OG0001398.1/OG0002830.1/OG0002905.1/OG0003207.1/OG0003447.1/OG0003959.1/OG0003960.1/OG0005439.1/OG0005518.1/OG0005947.1/OG0007609.1/OG0008269.1	13	biological_process	0.0239411	0.0242991
GO:0002064	Common (4880)	epithelial cell development	469	6152	525	7804	4.48873e-11	3.50726e-09	3.01461e-09	OG0000022.12/OG0000022.10/OG0000022.15/OG0000022.8/OG0000022.9/OG0000022.4/OG0000022.1/OG0000022.16/OG0000022.7/OG0000022.6/OG0000022.13/OG0000022.5/OG0000022.14/OG0000022.11/OG0000022.2/OG0000022.3/OG0000050.7/OG0000050.8/OG0000050.1/OG0000050.6/OG0000050.10/OG0000050.5/OG0000050.11/OG0000050.9/OG0000050.3/OG0000050.2/OG0000050.4/OG0000071.1/OG0000071.5/OG0000071.11/OG0000071.7/OG0000071.9/OG000…	469	biological_process	0.893333	0.0762354
GO:0002064	Millipede-specific (1454)	epithelial cell development	22	787	481	7393	1	1	0.966855	OG0001950.1/OG0002353.1/OG0002444.1/OG0002653.1/OG0003335.1/OG0003542.1/OG0003578.1/OG0003735.1/OG0004052.1/OG0004054.1/OG0004390.1/OG0004401.1/OG0004456.1/OG0004681.1/OG0005534.1/OG0005784.1/OG0006227.1/OG0006270.1/OG0006716.1/OG0007186.1/OG0008011.1/OG0008491.1	22	biological_process	0.045738	0.0279543
GO:0002065	Millipede-specific (1454)	columnar/cuboidal epithelial cell differentiation	20	787	481	7393	1	1	0.966855	OG0001104.2/OG0001104.1/OG0001950.1/OG0002353.1/OG0002444.1/OG0002653.1/OG0003335.1/OG0004052.1/OG0004054.1/OG0004390.1/OG0004401.1/OG0004456.1/OG0004681.1/OG0005534.1/OG0006227.1/OG0006270.1/OG0006716.1/OG0007186.1/OG0008011.1/OG0008491.1	20	biological_process	0.04158	0.025413
GO:0002065	Common (4880)	columnar/cuboidal epithelial cell differentiation	473	6152	528	7804	1.23592e-11	1.03116e-09	8.86315e-10	OG0000022.12/OG0000022.10/OG0000022.15/OG0000022.8/OG0000022.9/OG0000022.4/OG0000022.1/OG0000022.16/OG0000022.7/OG0000022.6/OG0000022.13/OG0000022.5/OG0000022.14/OG0000022.11/OG0000022.2/OG0000022.3/OG0000046.8/OG0000046.2/OG0000046.5/OG0000046.6/OG0000046.4/OG0000046.11/OG0000046.1/OG0000046.7/OG0000046.9/OG0000046.3/OG0000046.10/OG0000050.7/OG0000050.8/OG0000050.1/OG0000050.6/OG0000050.10/OG000…	473	biological_process	0.895833	0.0768856
GO:0002065	Centipede-specific (1089)	columnar/cuboidal epithelial cell differentiation	13	535	543	8124	0.999999	1	0.950412	OG0001373.1/OG0001398.1/OG0002186.1/OG0002830.1/OG0002905.1/OG0003207.1/OG0003447.1/OG0003959.1/OG0005439.1/OG0005518.1/OG0005947.1/OG0007609.1/OG0008269.1	13	biological_process	0.0239411	0.0242991
GO:0002066	Millipede-specific (1454)	columnar/cuboidal epithelial cell development	18	787	438	7393	1	1	0.966855	OG0001950.1/OG0002353.1/OG0002444.1/OG0002653.1/OG0003335.1/OG0004052.1/OG0004054.1/OG0004390.1/OG0004401.1/OG0004456.1/OG0004681.1/OG0005534.1/OG0006227.1/OG0006270.1/OG0006716.1/OG0007186.1/OG0008011.1/OG0008491.1	18	biological_process	0.0410959	0.0228717
GO:0002066	Centipede-specific (1089)	columnar/cuboidal epithelial cell development	12	535	495	8124	0.999996	1	0.950412	OG0001373.1/OG0001398.1/OG0002830.1/OG0002905.1/OG0003207.1/OG0003447.1/OG0003959.1/OG0005439.1/OG0005518.1/OG0005947.1/OG0007609.1/OG0008269.1	12	biological_process	0.0242424	0.0224299
GO:0002066	Common (4880)	columnar/cuboidal epithelial cell development	430	6152	480	7804	1.15428e-10	8.609e-09	7.39972e-09	OG0000022.12/OG0000022.10/OG0000022.15/OG0000022.8/OG0000022.9/OG0000022.4/OG0000022.1/OG0000022.16/OG0000022.7/OG0000022.6/OG0000022.13/OG0000022.5/OG0000022.14/OG0000022.11/OG0000022.2/OG0000022.3/OG0000050.7/OG0000050.8/OG0000050.1/OG0000050.6/OG0000050.10/OG0000050.5/OG0000050.11/OG0000050.9/OG0000050.3/OG0000050.2/OG0000050.4/OG0000120.3/OG0000120.4/OG0000120.1/OG0000120.5/OG0000120.2/OG0000…	430	biological_process	0.895833	0.069896
GO:0002067	Common (4880)	glandular epithelial cell differentiation	12	6152	16	7804	0.76212	0.968912	0.832812	OG0000267.4/OG0000267.1/OG0000267.2/OG0000267.5/OG0000267.3/OG0000300.2/OG0000300.3/OG0000300.1/OG0000513.2/OG0000513.1/OG0003473.1/OG0007085.1	12	biological_process	0.75	0.00195059
GO:0002067	Millipede-specific (1454)	glandular epithelial cell differentiation	2	787	12	7393	0.370618	1	0.966855	OG0001104.2/OG0001104.1	2	biological_process	0.166667	0.0025413
GO:0002080	Millipede-specific (1454)	acrosomal membrane	3	787	3	7393	0.00120221	0.0616259	0.0595833	OG0000835.3/OG0000835.2/OG0000835.1	3	cellular_component	1	0.00381194
GO:0002081	Millipede-specific (1454)	outer acrosomal membrane	3	787	3	7393	0.00120221	0.0616259	0.0595833	OG0000835.3/OG0000835.2/OG0000835.1	3	cellular_component	1	0.00381194
GO:0002082	Common (4880)	regulation of oxidative phosphorylation	4	6152	6	7804	0.88632	1	0.859533	OG0003435.1/OG0004069.1/OG0004538.1/OG0008490.1	4	biological_process	0.666667	0.000650195
GO:0002082	Millipede-specific (1454)	regulation of oxidative phosphorylation	1	787	6	7393	0.491136	1	0.966855	OG0005829.1	1	biological_process	0.166667	0.00127065
GO:0002082	Centipede-specific (1089)	regulation of oxidative phosphorylation	1	535	6	8124	0.335597	0.97804	0.929542	OG0007459.1	1	biological_process	0.166667	0.00186916
GO:0002084	Common (4880)	protein depalmitoylation	3	6152	3	7804	0.489838	0.96084	0.825874	OG0002263.1/OG0002263.2/OG0006706.1	3	biological_process	1	0.000487646
GO:0002090	Common (4880)	regulation of receptor internalization	1	6152	1	7804	0.788314	0.968912	0.832812	OG0004315.1	1	biological_process	1	0.000162549
GO:0002092	Common (4880)	positive regulation of receptor internalization	1	6152	1	7804	0.788314	0.968912	0.832812	OG0004315.1	1	biological_process	1	0.000162549
GO:0002094	Common (4880)	polyprenyltransferase activity	3	6152	3	7804	0.489838	0.96084	0.825874	OG0001391.1/OG0001391.2/OG0001918.1	3	molecular_function	1	0.000487646
GO:0002097	Millipede-specific (1454)	tRNA wobble base modification	1	787	16	7393	0.835167	1	0.966855	OG0006377.1	1	biological_process	0.0625	0.00127065
GO:0002097	Common (4880)	tRNA wobble base modification	12	6152	14	7804	0.405041	0.915255	0.786692	OG0000628.1/OG0000628.2/OG0001027.2/OG0001027.1/OG0001562.1/OG0001562.2/OG0001673.1/OG0002000.1/OG0002030.1/OG0002030.2/OG0002126.2/OG0002126.1	12	biological_process	0.857143	0.00195059
GO:0002098	Common (4880)	tRNA wobble uridine modification	10	6152	12	7804	0.517223	0.968912	0.832812	OG0000628.1/OG0000628.2/OG0001027.2/OG0001027.1/OG0001562.1/OG0001562.2/OG0001673.1/OG0002000.1/OG0002030.1/OG0002030.2	10	biological_process	0.833333	0.00162549
GO:0002098	Millipede-specific (1454)	tRNA wobble uridine modification	1	787	14	7393	0.793456	1	0.966855	OG0006377.1	1	biological_process	0.0714286	0.00127065
GO:0002101	Common (4880)	tRNA wobble cytosine modification	2	6152	2	7804	0.621417	0.968912	0.832812	OG0002126.2/OG0002126.1	2	biological_process	1	0.000325098
GO:0002115	Millipede-specific (1454)	store-operated calcium entry	1	787	2	7393	0.201585	0.83876	0.81096	OG0004114.1	1	biological_process	0.5	0.00127065
GO:0002115	Common (4880)	store-operated calcium entry	1	6152	2	7804	0.95521	1	0.859533	OG0003547.1	1	biological_process	0.5	0.000162549
GO:0002118	Centipede-specific (1089)	aggressive behavior	2	535	39	8124	0.737622	1	0.950412	OG0001024.1/OG0008563.1	2	biological_process	0.0512821	0.00373832
GO:0002118	Millipede-specific (1454)	aggressive behavior	1	787	41	7393	0.990226	1	0.966855	OG0006669.1	1	biological_process	0.0243902	0.00127065
GO:0002118	Common (4880)	aggressive behavior	51	6152	54	7804	0.00153897	0.0189389	0.0162787	OG0000014.7/OG0000014.8/OG0000014.13/OG0000014.14/OG0000014.9/OG0000014.5/OG0000014.4/OG0000014.6/OG0000014.1/OG0000014.11/OG0000014.2/OG0000014.10/OG0000014.12/OG0000014.3/OG0000111.6/OG0000111.2/OG0000111.5/OG0000111.1/OG0000111.3/OG0000111.4/OG0000143.2/OG0000143.3/OG0000143.1/OG0000143.4/OG0000200.4/OG0000200.5/OG0000200.2/OG0000200.6/OG0000200.3/OG0000200.1/OG0000299.2/OG0000299.4/OG0000299.…	51	biological_process	0.944444	0.00828999
GO:0002121	Centipede-specific (1089)	inter-male aggressive behavior	2	535	23	8124	0.453111	1	0.950412	OG0001024.1/OG0008563.1	2	biological_process	0.0869565	0.00373832
GO:0002121	Millipede-specific (1454)	inter-male aggressive behavior	1	787	37	7393	0.98463	1	0.966855	OG0006669.1	1	biological_process	0.027027	0.00127065
GO:0002121	Common (4880)	inter-male aggressive behavior	33	6152	36	7804	0.03682	0.217062	0.186572	OG0000111.6/OG0000111.2/OG0000111.5/OG0000111.1/OG0000111.3/OG0000111.4/OG0000143.2/OG0000143.3/OG0000143.1/OG0000143.4/OG0000200.4/OG0000200.5/OG0000200.2/OG0000200.6/OG0000200.3/OG0000200.1/OG0000398.2/OG0000398.1/OG0000398.3/OG0000436.3/OG0000436.1/OG0000436.2/OG0000923.1/OG0000923.2/OG0001167.1/OG0001167.2/OG0001191.1/OG0001191.2/OG0002774.2/OG0002774.1/OG0003053.1/OG0004699.2/OG0004699.1	33	biological_process	0.916667	0.00536411
GO:0002143	Common (4880)	tRNA wobble position uridine thiolation	6	6152	7	7804	0.54476	0.968912	0.832812	OG0001562.1/OG0001562.2/OG0001673.1/OG0002000.1/OG0002030.1/OG0002030.2	6	biological_process	0.857143	0.000975293
GO:0002151	Common (4880)	G-quadruplex RNA binding	3	6152	3	7804	0.489838	0.96084	0.825874	OG0000618.2/OG0000618.1/OG0000618.3	3	molecular_function	1	0.000487646
GO:0002161	Common (4880)	aminoacyl-tRNA editing activity	3	6152	3	7804	0.489838	0.96084	0.825874	OG0001600.1/OG0004296.1/OG0005450.1	3	molecular_function	1	0.000487646
GO:0002164	Common (4880)	larval development	268	6152	305	7804	2.09921e-05	0.000531102	0.0004565	OG0000015.9/OG0000015.11/OG0000015.13/OG0000015.6/OG0000015.3/OG0000015.7/OG0000015.4/OG0000015.5/OG0000015.8/OG0000015.14/OG0000015.1/OG0000015.2/OG0000015.12/OG0000015.10/OG0000031.13/OG0000031.5/OG0000031.16/OG0000031.1/OG0000031.4/OG0000031.14/OG0000031.8/OG0000031.9/OG0000031.10/OG0000031.2/OG0000031.6/OG0000031.7/OG0000031.12/OG0000031.15/OG0000031.3/OG0000031.11/OG0000031.17/OG0000034.10/O…	268	biological_process	0.878689	0.0435631
GO:0002164	Centipede-specific (1089)	larval development	16	535	316	8124	0.893992	1	0.950412	OG0000581.1/OG0000581.2/OG0002011.1/OG0002011.2/OG0002658.1/OG0002817.2/OG0002817.1/OG0002830.1/OG0002905.1/OG0003350.1/OG0003874.1/OG0004132.1/OG0007590.1/OG0008014.1/OG0008567.1/OG0009611.1	16	biological_process	0.0506329	0.0299065
GO:0002164	Millipede-specific (1454)	larval development	9	787	265	7393	0.999998	1	0.966855	OG0001974.1/OG0003257.1/OG0003927.1/OG0003927.2/OG0004744.1/OG0005164.1/OG0006771.1/OG0010621.1/OG0011448.1	9	biological_process	0.0339623	0.0114358
GO:0002165	Centipede-specific (1089)	instar larval or pupal development	46	535	950	8124	0.993013	1	0.950412	OG0000377.1/OG0000377.3/OG0000377.2/OG0000493.2/OG0000493.3/OG0000493.1/OG0000581.1/OG0000581.2/OG0000705.3/OG0000705.2/OG0000705.1/OG0001000.1/OG0001000.2/OG0001398.1/OG0001573.1/OG0001920.1/OG0002011.1/OG0002011.2/OG0002088.2/OG0002088.1/OG0002088.3/OG0002628.2/OG0002628.1/OG0002658.1/OG0002817.2/OG0002817.1/OG0002830.1/OG0002905.1/OG0002922.1/OG0003229.1/OG0003293.1/OG0003429.1/OG0004132.1/OG0…	46	biological_process	0.0484211	0.0859813
GO:0002165	Millipede-specific (1454)	instar larval or pupal development	47	787	871	7393	1	1	0.966855	OG0000198.3/OG0000198.5/OG0000198.4/OG0000198.2/OG0000198.1/OG0000692.1/OG0000692.2/OG0000692.4/OG0000692.3/OG0000939.1/OG0000939.2/OG0001104.2/OG0001104.1/OG0001662.2/OG0001662.1/OG0002073.1/OG0002073.2/OG0002145.1/OG0002257.2/OG0002257.1/OG0003294.1/OG0003294.2/OG0003300.1/OG0003335.1/OG0003339.1/OG0003578.1/OG0004214.1/OG0005113.1/OG0005143.1/OG0005242.1/OG0005745.1/OG0005895.1/OG0006036.1/OG0…	47	biological_process	0.053961	0.0597205
GO:0002165	Common (4880)	instar larval or pupal development	832	6152	950	7804	8.06962e-14	1.00564e-11	8.6438e-12	OG0000004.13/OG0000004.3/OG0000004.7/OG0000004.6/OG0000004.17/OG0000004.10/OG0000004.5/OG0000004.9/OG0000004.12/OG0000004.2/OG0000004.4/OG0000004.19/OG0000004.1/OG0000004.18/OG0000004.11/OG0000004.14/OG0000004.15/OG0000004.8/OG0000004.16/OG0000011.11/OG0000011.3/OG0000011.1/OG0000011.16/OG0000011.20/OG0000011.8/OG0000011.5/OG0000011.6/OG0000011.19/OG0000011.2/OG0000011.15/OG0000011.13/OG0000011.4…	832	biological_process	0.875789	0.135241
GO:0002168	Millipede-specific (1454)	instar larval development	2	787	133	7393	0.999995	1	0.966855	OG0010621.1/OG0011448.1	2	biological_process	0.0150376	0.0025413
GO:0002168	Common (4880)	instar larval development	128	6152	147	7804	0.00662994	0.0619698	0.0532651	OG0000031.13/OG0000031.5/OG0000031.16/OG0000031.1/OG0000031.4/OG0000031.14/OG0000031.8/OG0000031.9/OG0000031.10/OG0000031.2/OG0000031.6/OG0000031.7/OG0000031.12/OG0000031.15/OG0000031.3/OG0000031.11/OG0000031.17/OG0000050.7/OG0000050.8/OG0000050.1/OG0000050.6/OG0000050.10/OG0000050.5/OG0000050.11/OG0000050.9/OG0000050.3/OG0000050.2/OG0000050.4/OG0000137.1/OG0000137.6/OG0000137.3/OG0000137.5/OG000…	128	biological_process	0.870748	0.0208062
GO:0002168	Centipede-specific (1089)	instar larval development	9	535	143	8124	0.605512	1	0.950412	OG0000581.1/OG0000581.2/OG0002011.1/OG0002011.2/OG0002658.1/OG0002817.2/OG0002817.1/OG0002830.1/OG0002905.1	9	biological_process	0.0629371	0.0168224
GO:0002178	Millipede-specific (1454)	palmitoyltransferase complex	1	787	2	7393	0.201585	0.83876	0.81096	OG0008049.1	1	cellular_component	0.5	0.00127065
GO:0002178	Centipede-specific (1089)	palmitoyltransferase complex	1	535	2	8124	0.127379	0.647031	0.614946	OG0007000.1	1	cellular_component	0.5	0.00186916
GO:0002181	Millipede-specific (1454)	cytoplasmic translation	21	787	99	7393	0.00144264	0.072441	0.07004	OG0003927.1/OG0003927.2/OG0004734.1/OG0004808.1/OG0004989.1/OG0005285.1/OG0005557.1/OG0005725.1/OG0005745.1/OG0005866.1/OG0006285.1/OG0006738.1/OG0006830.1/OG0006882.1/OG0006884.1/OG0006974.1/OG0007598.1/OG0007709.1/OG0008227.1/OG0008721.1/OG0010344.1	21	biological_process	0.212121	0.0266836
GO:0002181	Centipede-specific (1089)	cytoplasmic translation	14	535	92	8124	0.00260549	0.0693127	0.0658756	OG0000377.1/OG0000377.3/OG0000377.2/OG0002895.1/OG0004907.1/OG0005241.1/OG0006018.1/OG0006078.1/OG0006233.1/OG0006642.1/OG0007674.1/OG0007679.1/OG0008050.1/OG0008520.1	14	biological_process	0.152174	0.0261682
GO:0002181	Common (4880)	cytoplasmic translation	56	6152	99	7804	1	1	0.859533	OG0000433.3/OG0000433.2/OG0000433.1/OG0000580.2/OG0000580.1/OG0000580.3/OG0001464.1/OG0001464.2/OG0001602.1/OG0002785.2/OG0002785.1/OG0003095.1/OG0003147.1/OG0003396.1/OG0003466.1/OG0003725.1/OG0003931.1/OG0004137.1/OG0004621.1/OG0004920.1/OG0004954.1/OG0004993.1/OG0004994.1/OG0005025.1/OG0005152.1/OG0005303.1/OG0005319.1/OG0005324.1/OG0005423.1/OG0005448.1/OG0005585.1/OG0005651.1/OG0005719.1/OG0…	56	biological_process	0.565657	0.00910273
GO:0002183	Centipede-specific (1089)	cytoplasmic translational initiation	2	535	11	8124	0.160703	0.738557	0.701933	OG0005241.1/OG0006078.1	2	biological_process	0.181818	0.00373832
GO:0002183	Common (4880)	cytoplasmic translational initiation	7	6152	11	7804	0.937564	1	0.859533	OG0001464.1/OG0001464.2/OG0003095.1/OG0004137.1/OG0005585.1/OG0006437.1/OG0007650.1	7	biological_process	0.636364	0.00113784
GO:0002184	Common (4880)	cytoplasmic translational termination	1	6152	1	7804	0.788314	0.968912	0.832812	OG0005319.1	1	biological_process	1	0.000162549
GO:0002188	Common (4880)	translation reinitiation	1	6152	3	7804	0.990528	1	0.859533	OG0007650.1	1	biological_process	0.333333	0.000162549
GO:0002188	Centipede-specific (1089)	translation reinitiation	1	535	3	8124	0.184859	0.755085	0.717642	OG0006078.1	1	biological_process	0.333333	0.00186916
GO:0002190	Centipede-specific (1089)	cap-independent translational initiation	1	535	2	8124	0.127379	0.647031	0.614946	OG0005241.1	1	biological_process	0.5	0.00186916
GO:0002190	Common (4880)	cap-independent translational initiation	1	6152	2	7804	0.95521	1	0.859533	OG0007650.1	1	biological_process	0.5	0.000162549
GO:0002191	Common (4880)	cap-dependent translational initiation	1	6152	1	7804	0.788314	0.968912	0.832812	OG0003095.1	1	biological_process	1	0.000162549
GO:0002192	Common (4880)	IRES-dependent translational initiation of linear mRNA	1	6152	2	7804	0.95521	1	0.859533	OG0007650.1	1	biological_process	0.5	0.000162549
GO:0002192	Centipede-specific (1089)	IRES-dependent translational initiation of linear mRNA	1	535	2	8124	0.127379	0.647031	0.614946	OG0005241.1	1	biological_process	0.5	0.00186916
GO:0002209	Common (4880)	behavioral defense response	3	6152	3	7804	0.489838	0.96084	0.825874	OG0000252.1/OG0000252.2/OG0000252.3	3	biological_process	1	0.000487646
GO:0002213	Common (4880)	defense response to insect	1	6152	1	7804	0.788314	0.968912	0.832812	OG0001768.1	1	biological_process	1	0.000162549
GO:0002218	Centipede-specific (1089)	activation of innate immune response	6	535	15	8124	0.000237636	0.010527	0.010005	OG0000266.6/OG0000266.3/OG0000266.5/OG0000266.1/OG0000266.2/OG0000266.4	6	biological_process	0.4	0.011215
GO:0002218	Common (4880)	activation of innate immune response	9	6152	13	7804	0.879691	1	0.859533	OG0000181.3/OG0000181.5/OG0000181.1/OG0000181.2/OG0000181.4/OG0001721.2/OG0001721.1/OG0002488.2/OG0002488.1	9	biological_process	0.692308	0.00146294
GO:0002221	Centipede-specific (1089)	pattern recognition receptor signaling pathway	6	535	8	8124	1.98313e-06	0.000242059	0.000230055	OG0000266.6/OG0000266.3/OG0000266.5/OG0000266.1/OG0000266.2/OG0000266.4	6	biological_process	0.75	0.011215
GO:0002221	Common (4880)	pattern recognition receptor signaling pathway	2	6152	5	7804	0.991681	1	0.859533	OG0002488.2/OG0002488.1	2	biological_process	0.4	0.000325098
GO:0002224	Common (4880)	toll-like receptor signaling pathway	2	6152	2	7804	0.621417	0.968912	0.832812	OG0002488.2/OG0002488.1	2	biological_process	1	0.000325098
GO:0002225	Common (4880)	positive regulation of antimicrobial peptide production	45	6152	53	7804	0.180646	0.630884	0.542266	OG0000034.10/OG0000034.14/OG0000034.3/OG0000034.12/OG0000034.2/OG0000034.6/OG0000034.8/OG0000034.15/OG0000034.7/OG0000034.1/OG0000034.4/OG0000034.13/OG0000034.5/OG0000034.9/OG0000034.11/OG0000089.4/OG0000089.8/OG0000089.5/OG0000089.2/OG0000089.6/OG0000089.3/OG0000089.7/OG0000089.1/OG0000133.3/OG0000133.1/OG0000133.4/OG0000133.2/OG0000540.3/OG0000540.4/OG0000540.2/OG0000540.1/OG0000549.2/OG0000549…	45	biological_process	0.849057	0.00731469
GO:0002225	Millipede-specific (1454)	positive regulation of antimicrobial peptide production	1	787	45	7393	0.993786	1	0.966855	OG0002633.1	1	biological_process	0.0222222	0.00127065
GO:0002225	Centipede-specific (1089)	positive regulation of antimicrobial peptide production	7	535	64	8124	0.12628	0.647031	0.614946	OG0000266.6/OG0000266.3/OG0000266.5/OG0000266.1/OG0000266.2/OG0000266.4/OG0004966.1	7	biological_process	0.109375	0.0130841
GO:0002227	Common (4880)	innate immune response in mucosa	15	6152	17	7804	0.26924	0.771664	0.663271	OG0000034.10/OG0000034.14/OG0000034.3/OG0000034.12/OG0000034.2/OG0000034.6/OG0000034.8/OG0000034.15/OG0000034.7/OG0000034.1/OG0000034.4/OG0000034.13/OG0000034.5/OG0000034.9/OG0000034.11	15	biological_process	0.882353	0.00243823
GO:0002229	Common (4880)	defense response to oomycetes	15	6152	15	7804	0.0281135	0.18245	0.156822	OG0000034.10/OG0000034.14/OG0000034.3/OG0000034.12/OG0000034.2/OG0000034.6/OG0000034.8/OG0000034.15/OG0000034.7/OG0000034.1/OG0000034.4/OG0000034.13/OG0000034.5/OG0000034.9/OG0000034.11	15	biological_process	1	0.00243823
GO:0002230	Common (4880)	positive regulation of defense response to virus by host	33	6152	34	7804	0.00306955	0.033245	0.0285752	OG0000054.3/OG0000054.7/OG0000054.6/OG0000054.4/OG0000054.2/OG0000054.1/OG0000054.5/OG0000089.4/OG0000089.8/OG0000089.5/OG0000089.2/OG0000089.6/OG0000089.3/OG0000089.7/OG0000089.1/OG0000540.3/OG0000540.4/OG0000540.2/OG0000540.1/OG0000737.1/OG0000737.3/OG0000737.2/OG0000897.2/OG0000897.1/OG0001033.2/OG0001033.1/OG0001631.2/OG0001631.1/OG0002790.1/OG0004138.1/OG0004742.1/OG0006765.1/OG0007432.1	33	biological_process	0.970588	0.00536411
GO:0002230	Centipede-specific (1089)	positive regulation of defense response to virus by host	1	535	22	8124	0.777028	1	0.950412	OG0004966.1	1	biological_process	0.0454545	0.00186916
GO:0002237	Common (4880)	response to molecule of bacterial origin	9	6152	16	7804	0.99008	1	0.859533	OG0000617.1/OG0000617.2/OG0000617.3/OG0001631.2/OG0001631.1/OG0001972.1/OG0001972.2/OG0003826.1/OG0007195.1	9	biological_process	0.5625	0.00146294
GO:0002237	Centipede-specific (1089)	response to molecule of bacterial origin	7	535	18	8124	8.6729e-05	0.00449907	0.00427597	OG0000266.6/OG0000266.3/OG0000266.5/OG0000266.1/OG0000266.2/OG0000266.4/OG0002581.1	7	biological_process	0.388889	0.0130841
GO:0002239	Common (4880)	response to oomycetes	15	6152	15	7804	0.0281135	0.18245	0.156822	OG0000034.10/OG0000034.14/OG0000034.3/OG0000034.12/OG0000034.2/OG0000034.6/OG0000034.8/OG0000034.15/OG0000034.7/OG0000034.1/OG0000034.4/OG0000034.13/OG0000034.5/OG0000034.9/OG0000034.11	15	biological_process	1	0.00243823
GO:0002244	Millipede-specific (1454)	hematopoietic progenitor cell differentiation	1	787	1	7393	0.106452	0.63267	0.6117	OG0009379.1	1	biological_process	1	0.00127065
GO:0002250	Common (4880)	adaptive immune response	2	6152	2	7804	0.621417	0.968912	0.832812	OG0001262.2/OG0001262.1	2	biological_process	1	0.000325098
GO:0002251	Common (4880)	organ or tissue specific immune response	34	6152	40	7804	0.227507	0.713825	0.613557	OG0000034.10/OG0000034.14/OG0000034.3/OG0000034.12/OG0000034.2/OG0000034.6/OG0000034.8/OG0000034.15/OG0000034.7/OG0000034.1/OG0000034.4/OG0000034.13/OG0000034.5/OG0000034.9/OG0000034.11/OG0000322.1/OG0000322.2/OG0000322.4/OG0000322.3/OG0000563.2/OG0000563.3/OG0000563.1/OG0000919.2/OG0000919.1/OG0000966.2/OG0000966.1/OG0001090.1/OG0001090.2/OG0001271.2/OG0001271.1/OG0001505.2/OG0001505.1/OG0003262…	34	biological_process	0.85	0.00552666
GO:0002251	Millipede-specific (1454)	organ or tissue specific immune response	4	787	37	7393	0.565432	1	0.966855	OG0001966.2/OG0001966.1/OG0002132.2/OG0002132.1	4	biological_process	0.108108	0.00508259
GO:0002252	Millipede-specific (1454)	immune effector process	3	787	87	7393	0.996533	1	0.966855	OG0000977.1/OG0001851.1/OG0004779.1	3	biological_process	0.0344828	0.00381194
GO:0002252	Centipede-specific (1089)	immune effector process	9	535	98	8124	0.195469	0.789869	0.750701	OG0000266.6/OG0000266.3/OG0000266.5/OG0000266.1/OG0000266.2/OG0000266.4/OG0004966.1/OG0006260.1/OG0006807.1	9	biological_process	0.0918367	0.0168224
GO:0002252	Common (4880)	immune effector process	87	6152	100	7804	0.0247827	0.167572	0.144034	OG0000180.6/OG0000180.4/OG0000180.3/OG0000180.2/OG0000180.5/OG0000180.1/OG0000299.2/OG0000299.4/OG0000299.3/OG0000299.1/OG0000322.1/OG0000322.2/OG0000322.4/OG0000322.3/OG0000386.3/OG0000386.1/OG0000386.4/OG0000386.2/OG0000419.4/OG0000419.3/OG0000419.2/OG0000419.1/OG0000437.2/OG0000437.4/OG0000437.1/OG0000437.3/OG0000540.3/OG0000540.4/OG0000540.2/OG0000540.1/OG0000559.3/OG0000559.2/OG0000559.1/OG0…	87	biological_process	0.87	0.0141417
GO:0002253	Common (4880)	activation of immune response	9	6152	14	7804	0.943994	1	0.859533	OG0000181.3/OG0000181.5/OG0000181.1/OG0000181.2/OG0000181.4/OG0001721.2/OG0001721.1/OG0002488.2/OG0002488.1	9	biological_process	0.642857	0.00146294
GO:0002253	Centipede-specific (1089)	activation of immune response	6	535	16	8124	0.000359207	0.0130764	0.012428	OG0000266.6/OG0000266.3/OG0000266.5/OG0000266.1/OG0000266.2/OG0000266.4	6	biological_process	0.375	0.011215
GO:0002253	Millipede-specific (1454)	activation of immune response	1	787	13	7393	0.768801	1	0.966855	OG0004401.1	1	biological_process	0.0769231	0.00127065
GO:0002274	Common (4880)	myeloid leukocyte activation	6	6152	6	7804	0.239867	0.713825	0.613557	OG0000180.6/OG0000180.4/OG0000180.3/OG0000180.2/OG0000180.5/OG0000180.1	6	biological_process	1	0.000975293
GO:0002376	Millipede-specific (1454)	immune system process	22	787	389	7393	0.999858	1	0.966855	OG0000977.1/OG0001851.1/OG0001966.2/OG0001966.1/OG0002132.2/OG0002132.1/OG0002145.1/OG0002353.1/OG0003542.1/OG0003765.1/OG0003927.1/OG0003927.2/OG0004401.1/OG0004779.1/OG0005557.1/OG0006040.1/OG0006406.1/OG0006627.1/OG0006771.1/OG0006857.1/OG0007771.1/OG0009379.1	22	biological_process	0.0565553	0.0279543
GO:0002376	Common (4880)	immune system process	369	6152	430	7804	9.43596e-05	0.00193133	0.00166004	OG0000013.15/OG0000013.12/OG0000013.16/OG0000013.20/OG0000013.3/OG0000013.5/OG0000013.14/OG0000013.4/OG0000013.6/OG0000013.19/OG0000013.18/OG0000013.2/OG0000013.13/OG0000013.1/OG0000013.9/OG0000013.11/OG0000013.8/OG0000013.10/OG0000013.7/OG0000013.17/OG0000034.10/OG0000034.14/OG0000034.3/OG0000034.12/OG0000034.2/OG0000034.6/OG0000034.8/OG0000034.15/OG0000034.7/OG0000034.1/OG0000034.4/OG0000034.13…	369	biological_process	0.85814	0.0599805
GO:0002376	Centipede-specific (1089)	immune system process	28	535	434	8124	0.575403	1	0.950412	OG0000266.6/OG0000266.3/OG0000266.5/OG0000266.1/OG0000266.2/OG0000266.4/OG0000286.3/OG0000286.6/OG0000286.7/OG0000286.1/OG0000286.4/OG0000286.2/OG0000286.5/OG0002011.1/OG0002011.2/OG0002581.1/OG0004966.1/OG0005439.1/OG0005518.1/OG0005934.1/OG0006260.1/OG0006807.1/OG0007590.1/OG0007674.1/OG0007742.1/OG0008014.1/OG0008567.1/OG0009611.1	28	biological_process	0.0645161	0.0523364
GO:0002385	Millipede-specific (1454)	mucosal immune response	4	787	37	7393	0.565432	1	0.966855	OG0001966.2/OG0001966.1/OG0002132.2/OG0002132.1	4	biological_process	0.108108	0.00508259
GO:0002385	Common (4880)	mucosal immune response	34	6152	40	7804	0.227507	0.713825	0.613557	OG0000034.10/OG0000034.14/OG0000034.3/OG0000034.12/OG0000034.2/OG0000034.6/OG0000034.8/OG0000034.15/OG0000034.7/OG0000034.1/OG0000034.4/OG0000034.13/OG0000034.5/OG0000034.9/OG0000034.11/OG0000322.1/OG0000322.2/OG0000322.4/OG0000322.3/OG0000563.2/OG0000563.3/OG0000563.1/OG0000919.2/OG0000919.1/OG0000966.2/OG0000966.1/OG0001090.1/OG0001090.2/OG0001271.2/OG0001271.1/OG0001505.2/OG0001505.1/OG0003262…	34	biological_process	0.85	0.00552666
GO:0002433	Common (4880)	immune response-regulating cell surface receptor signaling pathway involved in phagocytosis	10	6152	10	7804	0.0925375	0.408534	0.351149	OG0000180.6/OG0000180.4/OG0000180.3/OG0000180.2/OG0000180.5/OG0000180.1/OG0000299.2/OG0000299.4/OG0000299.3/OG0000299.1	10	biological_process	1	0.00162549
GO:0002440	Centipede-specific (1089)	production of molecular mediator of immune response	6	535	11	8124	2.7556e-05	0.00175934	0.0016721	OG0000266.6/OG0000266.3/OG0000266.5/OG0000266.1/OG0000266.2/OG0000266.4	6	biological_process	0.545455	0.011215
GO:0002440	Common (4880)	production of molecular mediator of immune response	4	6152	7	7804	0.959579	1	0.859533	OG0000897.2/OG0000897.1/OG0002643.1/OG0003273.1	4	biological_process	0.571429	0.000650195
GO:0002520	Common (4880)	immune system development	157	6152	175	7804	9.63398e-05	0.00194757	0.001674	OG0000034.10/OG0000034.14/OG0000034.3/OG0000034.12/OG0000034.2/OG0000034.6/OG0000034.8/OG0000034.15/OG0000034.7/OG0000034.1/OG0000034.4/OG0000034.13/OG0000034.5/OG0000034.9/OG0000034.11/OG0000046.8/OG0000046.2/OG0000046.5/OG0000046.6/OG0000046.4/OG0000046.11/OG0000046.1/OG0000046.7/OG0000046.9/OG0000046.3/OG0000046.10/OG0000050.7/OG0000050.8/OG0000050.1/OG0000050.6/OG0000050.10/OG0000050.5/OG0000…	157	biological_process	0.897143	0.0255202
GO:0002520	Millipede-specific (1454)	immune system development	5	787	149	7393	0.999762	1	0.966855	OG0003927.1/OG0003927.2/OG0005557.1/OG0006771.1/OG0009379.1	5	biological_process	0.033557	0.00635324
GO:0002520	Centipede-specific (1089)	immune system development	8	535	192	8124	0.943365	1	0.950412	OG0002011.1/OG0002011.2/OG0005934.1/OG0007590.1/OG0007742.1/OG0008014.1/OG0008567.1/OG0009611.1	8	biological_process	0.0416667	0.0149533
GO:0002682	Millipede-specific (1454)	regulation of immune system process	14	787	267	7393	0.999491	1	0.966855	OG0002145.1/OG0002633.1/OG0003578.1/OG0003765.1/OG0004052.1/OG0004401.1/OG0004456.1/OG0004486.1/OG0004744.1/OG0005481.1/OG0006716.1/OG0006771.1/OG0006857.1/OG0007782.1	14	biological_process	0.0524345	0.0177891
GO:0002682	Centipede-specific (1089)	regulation of immune system process	18	535	308	8124	0.736798	1	0.950412	OG0000266.6/OG0000266.3/OG0000266.5/OG0000266.1/OG0000266.2/OG0000266.4/OG0002011.1/OG0002011.2/OG0002306.2/OG0002306.1/OG0002658.1/OG0002830.1/OG0003315.1/OG0003315.2/OG0004966.1/OG0007144.1/OG0007153.1/OG0008269.1	18	biological_process	0.0584416	0.0336449
GO:0002682	Common (4880)	regulation of immune system process	262	6152	302	7804	0.000208793	0.00363817	0.00312713	OG0000034.10/OG0000034.14/OG0000034.3/OG0000034.12/OG0000034.2/OG0000034.6/OG0000034.8/OG0000034.15/OG0000034.7/OG0000034.1/OG0000034.4/OG0000034.13/OG0000034.5/OG0000034.9/OG0000034.11/OG0000050.7/OG0000050.8/OG0000050.1/OG0000050.6/OG0000050.10/OG0000050.5/OG0000050.11/OG0000050.9/OG0000050.3/OG0000050.2/OG0000050.4/OG0000054.3/OG0000054.7/OG0000054.6/OG0000054.4/OG0000054.2/OG0000054.1/OG00000…	262	biological_process	0.86755	0.0425878
GO:0002683	Centipede-specific (1089)	negative regulation of immune system process	11	535	83	8124	0.0196048	0.279587	0.265723	OG0000266.6/OG0000266.3/OG0000266.5/OG0000266.1/OG0000266.2/OG0000266.4/OG0002011.1/OG0002011.2/OG0003315.1/OG0003315.2/OG0007153.1	11	biological_process	0.13253	0.0205607
GO:0002683	Common (4880)	negative regulation of immune system process	67	6152	82	7804	0.313769	0.826835	0.710692	OG0000050.7/OG0000050.8/OG0000050.1/OG0000050.6/OG0000050.10/OG0000050.5/OG0000050.11/OG0000050.9/OG0000050.3/OG0000050.2/OG0000050.4/OG0000101.5/OG0000101.1/OG0000101.4/OG0000101.2/OG0000101.7/OG0000101.3/OG0000101.6/OG0000267.4/OG0000267.1/OG0000267.2/OG0000267.5/OG0000267.3/OG0000322.1/OG0000322.2/OG0000322.4/OG0000322.3/OG0000331.1/OG0000331.3/OG0000331.2/OG0000331.4/OG0000501.1/OG0000549.2/O…	67	biological_process	0.817073	0.0108908
GO:0002683	Millipede-specific (1454)	negative regulation of immune system process	5	787	73	7393	0.900799	1	0.966855	OG0003765.1/OG0004052.1/OG0004486.1/OG0005481.1/OG0006771.1	5	biological_process	0.0684932	0.00635324
GO:0002684	Millipede-specific (1454)	positive regulation of immune system process	4	787	95	7393	0.993223	1	0.966855	OG0002633.1/OG0004401.1/OG0004744.1/OG0006857.1	4	biological_process	0.0421053	0.00508259
GO:0002684	Centipede-specific (1089)	positive regulation of immune system process	9	535	106	8124	0.262781	0.914885	0.869518	OG0000266.6/OG0000266.3/OG0000266.5/OG0000266.1/OG0000266.2/OG0000266.4/OG0002306.2/OG0002306.1/OG0004966.1	9	biological_process	0.0849057	0.0168224
GO:0002684	Common (4880)	positive regulation of immune system process	88	6152	103	7804	0.0584923	0.303562	0.260922	OG0000034.10/OG0000034.14/OG0000034.3/OG0000034.12/OG0000034.2/OG0000034.6/OG0000034.8/OG0000034.15/OG0000034.7/OG0000034.1/OG0000034.4/OG0000034.13/OG0000034.5/OG0000034.9/OG0000034.11/OG0000050.7/OG0000050.8/OG0000050.1/OG0000050.6/OG0000050.10/OG0000050.5/OG0000050.11/OG0000050.9/OG0000050.3/OG0000050.2/OG0000050.4/OG0000089.4/OG0000089.8/OG0000089.5/OG0000089.2/OG0000089.6/OG0000089.3/OG00000…	88	biological_process	0.854369	0.0143043
GO:0002685	Common (4880)	regulation of leukocyte migration	1	6152	1	7804	0.788314	0.968912	0.832812	OG0005656.1	1	biological_process	1	0.000162549
GO:0002688	Common (4880)	regulation of leukocyte chemotaxis	1	6152	1	7804	0.788314	0.968912	0.832812	OG0005656.1	1	biological_process	1	0.000162549
GO:0002697	Millipede-specific (1454)	regulation of immune effector process	5	787	96	7393	0.980529	1	0.966855	OG0002633.1/OG0003578.1/OG0004456.1/OG0005481.1/OG0006716.1	5	biological_process	0.0520833	0.00635324
GO:0002697	Centipede-specific (1089)	regulation of immune effector process	10	535	125	8124	0.308228	0.961859	0.914163	OG0000266.6/OG0000266.3/OG0000266.5/OG0000266.1/OG0000266.2/OG0000266.4/OG0002011.1/OG0002011.2/OG0004966.1/OG0007153.1	10	biological_process	0.08	0.0186916
GO:0002697	Common (4880)	regulation of immune effector process	97	6152	113	7804	0.038112	0.223106	0.191767	OG0000034.10/OG0000034.14/OG0000034.3/OG0000034.12/OG0000034.2/OG0000034.6/OG0000034.8/OG0000034.15/OG0000034.7/OG0000034.1/OG0000034.4/OG0000034.13/OG0000034.5/OG0000034.9/OG0000034.11/OG0000054.3/OG0000054.7/OG0000054.6/OG0000054.4/OG0000054.2/OG0000054.1/OG0000054.5/OG0000089.4/OG0000089.8/OG0000089.5/OG0000089.2/OG0000089.6/OG0000089.3/OG0000089.7/OG0000089.1/OG0000133.3/OG0000133.1/OG0000133…	97	biological_process	0.858407	0.0157672
GO:0002698	Centipede-specific (1089)	negative regulation of immune effector process	1	535	9	8124	0.458503	1	0.950412	OG0007153.1	1	biological_process	0.111111	0.00186916
GO:0002698	Common (4880)	negative regulation of immune effector process	6	6152	9	7804	0.898254	1	0.859533	OG0000549.2/OG0000549.1/OG0001003.1/OG0001003.2/OG0001374.2/OG0001374.1	6	biological_process	0.666667	0.000975293
GO:0002698	Millipede-specific (1454)	negative regulation of immune effector process	1	787	9	7393	0.637082	1	0.966855	OG0005481.1	1	biological_process	0.111111	0.00127065
GO:0002699	Centipede-specific (1089)	positive regulation of immune effector process	7	535	64	8124	0.12628	0.647031	0.614946	OG0000266.6/OG0000266.3/OG0000266.5/OG0000266.1/OG0000266.2/OG0000266.4/OG0004966.1	7	biological_process	0.109375	0.0130841
GO:0002699	Millipede-specific (1454)	positive regulation of immune effector process	1	787	45	7393	0.993786	1	0.966855	OG0002633.1	1	biological_process	0.0222222	0.00127065
GO:0002699	Common (4880)	positive regulation of immune effector process	45	6152	53	7804	0.180646	0.630884	0.542266	OG0000034.10/OG0000034.14/OG0000034.3/OG0000034.12/OG0000034.2/OG0000034.6/OG0000034.8/OG0000034.15/OG0000034.7/OG0000034.1/OG0000034.4/OG0000034.13/OG0000034.5/OG0000034.9/OG0000034.11/OG0000089.4/OG0000089.8/OG0000089.5/OG0000089.2/OG0000089.6/OG0000089.3/OG0000089.7/OG0000089.1/OG0000133.3/OG0000133.1/OG0000133.4/OG0000133.2/OG0000540.3/OG0000540.4/OG0000540.2/OG0000540.1/OG0000549.2/OG0000549…	45	biological_process	0.849057	0.00731469
GO:0002700	Common (4880)	regulation of production of molecular mediator of immune response	70	6152	85	7804	0.257486	0.74897	0.643765	OG0000034.10/OG0000034.14/OG0000034.3/OG0000034.12/OG0000034.2/OG0000034.6/OG0000034.8/OG0000034.15/OG0000034.7/OG0000034.1/OG0000034.4/OG0000034.13/OG0000034.5/OG0000034.9/OG0000034.11/OG0000089.4/OG0000089.8/OG0000089.5/OG0000089.2/OG0000089.6/OG0000089.3/OG0000089.7/OG0000089.1/OG0000133.3/OG0000133.1/OG0000133.4/OG0000133.2/OG0000267.4/OG0000267.1/OG0000267.2/OG0000267.5/OG0000267.3/OG0000300…	70	biological_process	0.823529	0.0113784
GO:0002700	Millipede-specific (1454)	regulation of production of molecular mediator of immune response	4	787	77	7393	0.970401	1	0.966855	OG0002633.1/OG0003578.1/OG0004456.1/OG0005481.1	4	biological_process	0.0519481	0.00508259
GO:0002700	Centipede-specific (1089)	regulation of production of molecular mediator of immune response	10	535	97	8124	0.104554	0.62975	0.598522	OG0000266.6/OG0000266.3/OG0000266.5/OG0000266.1/OG0000266.2/OG0000266.4/OG0002011.1/OG0002011.2/OG0004966.1/OG0007153.1	10	biological_process	0.103093	0.0186916
GO:0002701	Centipede-specific (1089)	negative regulation of production of molecular mediator of immune response	1	535	9	8124	0.458503	1	0.950412	OG0007153.1	1	biological_process	0.111111	0.00186916
GO:0002701	Common (4880)	negative regulation of production of molecular mediator of immune response	6	6152	9	7804	0.898254	1	0.859533	OG0000549.2/OG0000549.1/OG0001003.1/OG0001003.2/OG0001374.2/OG0001374.1	6	biological_process	0.666667	0.000975293
GO:0002701	Millipede-specific (1454)	negative regulation of production of molecular mediator of immune response	1	787	9	7393	0.637082	1	0.966855	OG0005481.1	1	biological_process	0.111111	0.00127065
GO:0002702	Centipede-specific (1089)	positive regulation of production of molecular mediator of immune response	7	535	64	8124	0.12628	0.647031	0.614946	OG0000266.6/OG0000266.3/OG0000266.5/OG0000266.1/OG0000266.2/OG0000266.4/OG0004966.1	7	biological_process	0.109375	0.0130841
GO:0002702	Common (4880)	positive regulation of production of molecular mediator of immune response	45	6152	53	7804	0.180646	0.630884	0.542266	OG0000034.10/OG0000034.14/OG0000034.3/OG0000034.12/OG0000034.2/OG0000034.6/OG0000034.8/OG0000034.15/OG0000034.7/OG0000034.1/OG0000034.4/OG0000034.13/OG0000034.5/OG0000034.9/OG0000034.11/OG0000089.4/OG0000089.8/OG0000089.5/OG0000089.2/OG0000089.6/OG0000089.3/OG0000089.7/OG0000089.1/OG0000133.3/OG0000133.1/OG0000133.4/OG0000133.2/OG0000540.3/OG0000540.4/OG0000540.2/OG0000540.1/OG0000549.2/OG0000549…	45	biological_process	0.849057	0.00731469
GO:0002702	Millipede-specific (1454)	positive regulation of production of molecular mediator of immune response	1	787	45	7393	0.993786	1	0.966855	OG0002633.1	1	biological_process	0.0222222	0.00127065
GO:0002718	Centipede-specific (1089)	regulation of cytokine production involved in immune response	1	535	1	8124	0.0658543	0.448761	0.426507	OG0007153.1	1	biological_process	1	0.00186916
GO:0002719	Centipede-specific (1089)	negative regulation of cytokine production involved in immune response	1	535	1	8124	0.0658543	0.448761	0.426507	OG0007153.1	1	biological_process	1	0.00186916
GO:0002757	Common (4880)	immune response-activating signal transduction	2	6152	5	7804	0.991681	1	0.859533	OG0002488.2/OG0002488.1	2	biological_process	0.4	0.000325098
GO:0002757	Centipede-specific (1089)	immune response-activating signal transduction	6	535	8	8124	1.98313e-06	0.000242059	0.000230055	OG0000266.6/OG0000266.3/OG0000266.5/OG0000266.1/OG0000266.2/OG0000266.4	6	biological_process	0.75	0.011215
GO:0002758	Common (4880)	innate immune response-activating signal transduction	2	6152	5	7804	0.991681	1	0.859533	OG0002488.2/OG0002488.1	2	biological_process	0.4	0.000325098
GO:0002758	Centipede-specific (1089)	innate immune response-activating signal transduction	6	535	8	8124	1.98313e-06	0.000242059	0.000230055	OG0000266.6/OG0000266.3/OG0000266.5/OG0000266.1/OG0000266.2/OG0000266.4	6	biological_process	0.75	0.011215
GO:0002759	Millipede-specific (1454)	regulation of antimicrobial humoral response	4	787	90	7393	0.989683	1	0.966855	OG0002633.1/OG0003578.1/OG0004456.1/OG0005481.1	4	biological_process	0.0444444	0.00508259
GO:0002759	Common (4880)	regulation of antimicrobial humoral response	84	6152	99	7804	0.0846753	0.390093	0.335298	OG0000034.10/OG0000034.14/OG0000034.3/OG0000034.12/OG0000034.2/OG0000034.6/OG0000034.8/OG0000034.15/OG0000034.7/OG0000034.1/OG0000034.4/OG0000034.13/OG0000034.5/OG0000034.9/OG0000034.11/OG0000089.4/OG0000089.8/OG0000089.5/OG0000089.2/OG0000089.6/OG0000089.3/OG0000089.7/OG0000089.1/OG0000133.3/OG0000133.1/OG0000133.4/OG0000133.2/OG0000267.4/OG0000267.1/OG0000267.2/OG0000267.5/OG0000267.3/OG0000300…	84	biological_process	0.848485	0.0136541
GO:0002759	Centipede-specific (1089)	regulation of antimicrobial humoral response	9	535	112	8124	0.317363	0.97804	0.929542	OG0000266.6/OG0000266.3/OG0000266.5/OG0000266.1/OG0000266.2/OG0000266.4/OG0002011.1/OG0002011.2/OG0004966.1	9	biological_process	0.0803571	0.0168224
GO:0002760	Millipede-specific (1454)	positive regulation of antimicrobial humoral response	1	787	45	7393	0.993786	1	0.966855	OG0002633.1	1	biological_process	0.0222222	0.00127065
GO:0002760	Centipede-specific (1089)	positive regulation of antimicrobial humoral response	7	535	64	8124	0.12628	0.647031	0.614946	OG0000266.6/OG0000266.3/OG0000266.5/OG0000266.1/OG0000266.2/OG0000266.4/OG0004966.1	7	biological_process	0.109375	0.0130841
GO:0002760	Common (4880)	positive regulation of antimicrobial humoral response	45	6152	53	7804	0.180646	0.630884	0.542266	OG0000034.10/OG0000034.14/OG0000034.3/OG0000034.12/OG0000034.2/OG0000034.6/OG0000034.8/OG0000034.15/OG0000034.7/OG0000034.1/OG0000034.4/OG0000034.13/OG0000034.5/OG0000034.9/OG0000034.11/OG0000089.4/OG0000089.8/OG0000089.5/OG0000089.2/OG0000089.6/OG0000089.3/OG0000089.7/OG0000089.1/OG0000133.3/OG0000133.1/OG0000133.4/OG0000133.2/OG0000540.3/OG0000540.4/OG0000540.2/OG0000540.1/OG0000549.2/OG0000549…	45	biological_process	0.849057	0.00731469
GO:0002764	Centipede-specific (1089)	immune response-regulating signaling pathway	6	535	19	8124	0.00102668	0.0313288	0.0297753	OG0000266.6/OG0000266.3/OG0000266.5/OG0000266.1/OG0000266.2/OG0000266.4	6	biological_process	0.315789	0.011215
GO:0002764	Common (4880)	immune response-regulating signaling pathway	12	6152	15	7804	0.604092	0.968912	0.832812	OG0000180.6/OG0000180.4/OG0000180.3/OG0000180.2/OG0000180.5/OG0000180.1/OG0000299.2/OG0000299.4/OG0000299.3/OG0000299.1/OG0002488.2/OG0002488.1	12	biological_process	0.8	0.00195059
GO:0002768	Common (4880)	immune response-regulating cell surface receptor signaling pathway	10	6152	10	7804	0.0925375	0.408534	0.351149	OG0000180.6/OG0000180.4/OG0000180.3/OG0000180.2/OG0000180.5/OG0000180.1/OG0000299.2/OG0000299.4/OG0000299.3/OG0000299.1	10	biological_process	1	0.00162549
GO:0002775	Common (4880)	antimicrobial peptide production	4	6152	7	7804	0.959579	1	0.859533	OG0000897.2/OG0000897.1/OG0002643.1/OG0003273.1	4	biological_process	0.571429	0.000650195
GO:0002775	Centipede-specific (1089)	antimicrobial peptide production	6	535	11	8124	2.7556e-05	0.00175934	0.0016721	OG0000266.6/OG0000266.3/OG0000266.5/OG0000266.1/OG0000266.2/OG0000266.4	6	biological_process	0.545455	0.011215
GO:0002781	Common (4880)	antifungal peptide production	3	6152	6	7804	0.979225	1	0.859533	OG0000897.2/OG0000897.1/OG0002643.1	3	biological_process	0.5	0.000487646
GO:0002781	Centipede-specific (1089)	antifungal peptide production	6	535	9	8124	5.61784e-06	0.000555097	0.000527571	OG0000266.6/OG0000266.3/OG0000266.5/OG0000266.1/OG0000266.2/OG0000266.4	6	biological_process	0.666667	0.011215
GO:0002784	Centipede-specific (1089)	regulation of antimicrobial peptide production	9	535	96	8124	0.179912	0.755085	0.717642	OG0000266.6/OG0000266.3/OG0000266.5/OG0000266.1/OG0000266.2/OG0000266.4/OG0002011.1/OG0002011.2/OG0004966.1	9	biological_process	0.09375	0.0168224
GO:0002784	Millipede-specific (1454)	regulation of antimicrobial peptide production	4	787	76	7393	0.967986	1	0.966855	OG0002633.1/OG0003578.1/OG0004456.1/OG0005481.1	4	biological_process	0.0526316	0.00508259
GO:0002784	Common (4880)	regulation of antimicrobial peptide production	70	6152	84	7804	0.190577	0.635795	0.546487	OG0000034.10/OG0000034.14/OG0000034.3/OG0000034.12/OG0000034.2/OG0000034.6/OG0000034.8/OG0000034.15/OG0000034.7/OG0000034.1/OG0000034.4/OG0000034.13/OG0000034.5/OG0000034.9/OG0000034.11/OG0000089.4/OG0000089.8/OG0000089.5/OG0000089.2/OG0000089.6/OG0000089.3/OG0000089.7/OG0000089.1/OG0000133.3/OG0000133.1/OG0000133.4/OG0000133.2/OG0000267.4/OG0000267.1/OG0000267.2/OG0000267.5/OG0000267.3/OG0000300…	70	biological_process	0.833333	0.0113784
GO:0002785	Millipede-specific (1454)	negative regulation of antimicrobial peptide production	1	787	8	7393	0.593794	1	0.966855	OG0005481.1	1	biological_process	0.125	0.00127065
GO:0002785	Common (4880)	negative regulation of antimicrobial peptide production	6	6152	8	7804	0.770722	0.968912	0.832812	OG0000549.2/OG0000549.1/OG0001003.1/OG0001003.2/OG0001374.2/OG0001374.1	6	biological_process	0.75	0.000975293
GO:0002786	Millipede-specific (1454)	regulation of antibacterial peptide production	1	787	30	7393	0.966078	1	0.966855	OG0005481.1	1	biological_process	0.0333333	0.00127065
GO:0002786	Centipede-specific (1089)	regulation of antibacterial peptide production	7	535	59	8124	0.0911917	0.569524	0.541283	OG0000266.6/OG0000266.3/OG0000266.5/OG0000266.1/OG0000266.2/OG0000266.4/OG0004966.1	7	biological_process	0.118644	0.0130841
GO:0002786	Common (4880)	regulation of antibacterial peptide production	43	6152	52	7804	0.31263	0.824936	0.70906	OG0000034.10/OG0000034.14/OG0000034.3/OG0000034.12/OG0000034.2/OG0000034.6/OG0000034.8/OG0000034.15/OG0000034.7/OG0000034.1/OG0000034.4/OG0000034.13/OG0000034.5/OG0000034.9/OG0000034.11/OG0000089.4/OG0000089.8/OG0000089.5/OG0000089.2/OG0000089.6/OG0000089.3/OG0000089.7/OG0000089.1/OG0000133.3/OG0000133.1/OG0000133.4/OG0000133.2/OG0000540.3/OG0000540.4/OG0000540.2/OG0000540.1/OG0000549.2/OG0000549…	43	biological_process	0.826923	0.0069896
GO:0002787	Millipede-specific (1454)	negative regulation of antibacterial peptide production	1	787	6	7393	0.491136	1	0.966855	OG0005481.1	1	biological_process	0.166667	0.00127065
GO:0002787	Common (4880)	negative regulation of antibacterial peptide production	4	6152	6	7804	0.88632	1	0.859533	OG0000549.2/OG0000549.1/OG0001374.2/OG0001374.1	4	biological_process	0.666667	0.000650195
GO:0002788	Centipede-specific (1089)	regulation of antifungal peptide production	6	535	40	8124	0.0450923	0.448761	0.426507	OG0000266.6/OG0000266.3/OG0000266.5/OG0000266.1/OG0000266.2/OG0000266.4	6	biological_process	0.15	0.011215
GO:0002788	Common (4880)	regulation of antifungal peptide production	22	6152	25	7804	0.192769	0.636635	0.547209	OG0000034.10/OG0000034.14/OG0000034.3/OG0000034.12/OG0000034.2/OG0000034.6/OG0000034.8/OG0000034.15/OG0000034.7/OG0000034.1/OG0000034.4/OG0000034.13/OG0000034.5/OG0000034.9/OG0000034.11/OG0000540.3/OG0000540.4/OG0000540.2/OG0000540.1/OG0000897.2/OG0000897.1/OG0002643.1	22	biological_process	0.88	0.00357607
GO:0002790	Centipede-specific (1089)	peptide secretion	12	535	63	8124	0.000709655	0.0221338	0.0210362	OG0000512.1/OG0000512.8/OG0000512.3/OG0000512.7/OG0000512.9/OG0000512.5/OG0000512.6/OG0000512.4/OG0000512.2/OG0005794.1/OG0006049.1/OG0006834.1	12	biological_process	0.190476	0.0224299
GO:0002790	Millipede-specific (1454)	peptide secretion	5	787	51	7393	0.644926	1	0.966855	OG0003797.1/OG0005444.1/OG0006598.1/OG0007586.1/OG0008751.1	5	biological_process	0.0980392	0.00635324
GO:0002790	Common (4880)	peptide secretion	44	6152	56	7804	0.595422	0.968912	0.832812	OG0000187.6/OG0000187.5/OG0000187.4/OG0000187.3/OG0000187.1/OG0000187.2/OG0000418.4/OG0000418.3/OG0000418.2/OG0000418.1/OG0001030.3/OG0001030.2/OG0001030.1/OG0001583.2/OG0001583.1/OG0002585.1/OG0002786.1/OG0003058.1/OG0003285.1/OG0003316.1/OG0003316.2/OG0003324.1/OG0003468.1/OG0003567.1/OG0003689.1/OG0003817.1/OG0003856.1/OG0004028.1/OG0004056.1/OG0004318.1/OG0004590.1/OG0004693.1/OG0005277.1/OG0…	44	biological_process	0.785714	0.00715215
GO:0002791	Centipede-specific (1089)	regulation of peptide secretion	3	535	55	8124	0.711744	1	0.950412	OG0000411.1/OG0000411.2/OG0001398.1	3	biological_process	0.0545455	0.00560748
GO:0002791	Millipede-specific (1454)	regulation of peptide secretion	4	787	51	7393	0.806899	1	0.966855	OG0003797.1/OG0004688.1/OG0005480.1/OG0008188.1	4	biological_process	0.0784314	0.00508259
GO:0002791	Common (4880)	regulation of peptide secretion	47	6152	54	7804	0.0894889	0.408534	0.351149	OG0000224.5/OG0000224.3/OG0000224.4/OG0000224.2/OG0000224.1/OG0000224.6/OG0000322.1/OG0000322.2/OG0000322.4/OG0000322.3/OG0000339.3/OG0000339.2/OG0000339.4/OG0000339.1/OG0000353.1/OG0000353.4/OG0000353.3/OG0000353.2/OG0000403.2/OG0000403.1/OG0000484.2/OG0000484.1/OG0000484.3/OG0000567.1/OG0000567.3/OG0000567.2/OG0000947.1/OG0000947.2/OG0001692.2/OG0001692.1/OG0001718.1/OG0001834.1/OG0002161.1/OG0…	47	biological_process	0.87037	0.00763979
GO:0002792	Millipede-specific (1454)	negative regulation of peptide secretion	1	787	19	7393	0.882499	1	0.966855	OG0005480.1	1	biological_process	0.0526316	0.00127065
GO:0002792	Common (4880)	negative regulation of peptide secretion	18	6152	19	7804	0.066262	0.332323	0.285642	OG0000224.5/OG0000224.3/OG0000224.4/OG0000224.2/OG0000224.1/OG0000224.6/OG0000322.1/OG0000322.2/OG0000322.4/OG0000322.3/OG0000339.3/OG0000339.2/OG0000339.4/OG0000339.1/OG0000947.1/OG0000947.2/OG0001718.1/OG0003137.1	18	biological_process	0.947368	0.00292588
GO:0002793	Centipede-specific (1089)	positive regulation of peptide secretion	3	535	27	8124	0.26121	0.910941	0.865769	OG0000411.1/OG0000411.2/OG0001398.1	3	biological_process	0.111111	0.00560748
GO:0002793	Common (4880)	positive regulation of peptide secretion	20	6152	25	7804	0.559175	0.968912	0.832812	OG0000353.1/OG0000353.4/OG0000353.3/OG0000353.2/OG0000403.2/OG0000403.1/OG0000567.1/OG0000567.3/OG0000567.2/OG0001692.2/OG0001692.1/OG0001834.1/OG0002655.2/OG0002655.1/OG0003145.1/OG0003273.1/OG0003345.1/OG0004127.1/OG0004568.1/OG0006440.1	20	biological_process	0.8	0.00325098
GO:0002793	Millipede-specific (1454)	positive regulation of peptide secretion	2	787	23	7393	0.719534	1	0.966855	OG0003797.1/OG0004688.1	2	biological_process	0.0869565	0.0025413
GO:0002803	Centipede-specific (1089)	positive regulation of antibacterial peptide production	7	535	53	8124	0.0574055	0.448761	0.426507	OG0000266.6/OG0000266.3/OG0000266.5/OG0000266.1/OG0000266.2/OG0000266.4/OG0004966.1	7	biological_process	0.132075	0.0130841
GO:0002803	Common (4880)	positive regulation of antibacterial peptide production	39	6152	46	7804	0.212527	0.683769	0.587722	OG0000034.10/OG0000034.14/OG0000034.3/OG0000034.12/OG0000034.2/OG0000034.6/OG0000034.8/OG0000034.15/OG0000034.7/OG0000034.1/OG0000034.4/OG0000034.13/OG0000034.5/OG0000034.9/OG0000034.11/OG0000089.4/OG0000089.8/OG0000089.5/OG0000089.2/OG0000089.6/OG0000089.3/OG0000089.7/OG0000089.1/OG0000133.3/OG0000133.1/OG0000133.4/OG0000133.2/OG0000540.3/OG0000540.4/OG0000540.2/OG0000540.1/OG0000897.2/OG0000897…	39	biological_process	0.847826	0.0063394
GO:0002804	Common (4880)	positive regulation of antifungal peptide production	22	6152	25	7804	0.192769	0.636635	0.547209	OG0000034.10/OG0000034.14/OG0000034.3/OG0000034.12/OG0000034.2/OG0000034.6/OG0000034.8/OG0000034.15/OG0000034.7/OG0000034.1/OG0000034.4/OG0000034.13/OG0000034.5/OG0000034.9/OG0000034.11/OG0000540.3/OG0000540.4/OG0000540.2/OG0000540.1/OG0000897.2/OG0000897.1/OG0002643.1	22	biological_process	0.88	0.00357607
GO:0002804	Centipede-specific (1089)	positive regulation of antifungal peptide production	6	535	40	8124	0.0450923	0.448761	0.426507	OG0000266.6/OG0000266.3/OG0000266.5/OG0000266.1/OG0000266.2/OG0000266.4	6	biological_process	0.15	0.011215
GO:0002805	Millipede-specific (1454)	regulation of antimicrobial peptide biosynthetic process	4	787	68	7393	0.940979	1	0.966855	OG0002633.1/OG0003578.1/OG0004456.1/OG0005481.1	4	biological_process	0.0588235	0.00508259
GO:0002805	Common (4880)	regulation of antimicrobial peptide biosynthetic process	64	6152	76	7804	0.15524	0.566472	0.486902	OG0000034.10/OG0000034.14/OG0000034.3/OG0000034.12/OG0000034.2/OG0000034.6/OG0000034.8/OG0000034.15/OG0000034.7/OG0000034.1/OG0000034.4/OG0000034.13/OG0000034.5/OG0000034.9/OG0000034.11/OG0000089.4/OG0000089.8/OG0000089.5/OG0000089.2/OG0000089.6/OG0000089.3/OG0000089.7/OG0000089.1/OG0000133.3/OG0000133.1/OG0000133.4/OG0000133.2/OG0000267.4/OG0000267.1/OG0000267.2/OG0000267.5/OG0000267.3/OG0000300…	64	biological_process	0.842105	0.0104031
GO:0002805	Centipede-specific (1089)	regulation of antimicrobial peptide biosynthetic process	7	535	88	8124	0.359391	1	0.950412	OG0000266.6/OG0000266.3/OG0000266.5/OG0000266.1/OG0000266.2/OG0000266.4/OG0004966.1	7	biological_process	0.0795455	0.0130841
GO:0002806	Millipede-specific (1454)	negative regulation of antimicrobial peptide biosynthetic process	1	787	6	7393	0.491136	1	0.966855	OG0005481.1	1	biological_process	0.166667	0.00127065
GO:0002806	Common (4880)	negative regulation of antimicrobial peptide biosynthetic process	4	6152	6	7804	0.88632	1	0.859533	OG0000549.2/OG0000549.1/OG0001374.2/OG0001374.1	4	biological_process	0.666667	0.000650195
GO:0002807	Centipede-specific (1089)	positive regulation of antimicrobial peptide biosynthetic process	7	535	61	8124	0.10449	0.62975	0.598522	OG0000266.6/OG0000266.3/OG0000266.5/OG0000266.1/OG0000266.2/OG0000266.4/OG0004966.1	7	biological_process	0.114754	0.0130841
GO:0002807	Millipede-specific (1454)	positive regulation of antimicrobial peptide biosynthetic process	1	787	42	7393	0.991272	1	0.966855	OG0002633.1	1	biological_process	0.0238095	0.00127065
GO:0002807	Common (4880)	positive regulation of antimicrobial peptide biosynthetic process	42	6152	50	7804	0.239686	0.713825	0.613557	OG0000034.10/OG0000034.14/OG0000034.3/OG0000034.12/OG0000034.2/OG0000034.6/OG0000034.8/OG0000034.15/OG0000034.7/OG0000034.1/OG0000034.4/OG0000034.13/OG0000034.5/OG0000034.9/OG0000034.11/OG0000089.4/OG0000089.8/OG0000089.5/OG0000089.2/OG0000089.6/OG0000089.3/OG0000089.7/OG0000089.1/OG0000133.3/OG0000133.1/OG0000133.4/OG0000133.2/OG0000540.3/OG0000540.4/OG0000540.2/OG0000540.1/OG0000549.2/OG0000549…	42	biological_process	0.84	0.00682705
GO:0002808	Millipede-specific (1454)	regulation of antibacterial peptide biosynthetic process	1	787	30	7393	0.966078	1	0.966855	OG0005481.1	1	biological_process	0.0333333	0.00127065
GO:0002808	Common (4880)	regulation of antibacterial peptide biosynthetic process	43	6152	52	7804	0.31263	0.824936	0.70906	OG0000034.10/OG0000034.14/OG0000034.3/OG0000034.12/OG0000034.2/OG0000034.6/OG0000034.8/OG0000034.15/OG0000034.7/OG0000034.1/OG0000034.4/OG0000034.13/OG0000034.5/OG0000034.9/OG0000034.11/OG0000089.4/OG0000089.8/OG0000089.5/OG0000089.2/OG0000089.6/OG0000089.3/OG0000089.7/OG0000089.1/OG0000133.3/OG0000133.1/OG0000133.4/OG0000133.2/OG0000540.3/OG0000540.4/OG0000540.2/OG0000540.1/OG0000549.2/OG0000549…	43	biological_process	0.826923	0.0069896
GO:0002808	Centipede-specific (1089)	regulation of antibacterial peptide biosynthetic process	7	535	59	8124	0.0911917	0.569524	0.541283	OG0000266.6/OG0000266.3/OG0000266.5/OG0000266.1/OG0000266.2/OG0000266.4/OG0004966.1	7	biological_process	0.118644	0.0130841
GO:0002809	Millipede-specific (1454)	negative regulation of antibacterial peptide biosynthetic process	1	787	6	7393	0.491136	1	0.966855	OG0005481.1	1	biological_process	0.166667	0.00127065
GO:0002809	Common (4880)	negative regulation of antibacterial peptide biosynthetic process	4	6152	6	7804	0.88632	1	0.859533	OG0000549.2/OG0000549.1/OG0001374.2/OG0001374.1	4	biological_process	0.666667	0.000650195
GO:0002810	Common (4880)	regulation of antifungal peptide biosynthetic process	21	6152	21	7804	0.00672258	0.0619698	0.0532651	OG0000034.10/OG0000034.14/OG0000034.3/OG0000034.12/OG0000034.2/OG0000034.6/OG0000034.8/OG0000034.15/OG0000034.7/OG0000034.1/OG0000034.4/OG0000034.13/OG0000034.5/OG0000034.9/OG0000034.11/OG0000540.3/OG0000540.4/OG0000540.2/OG0000540.1/OG0000897.2/OG0000897.1	21	biological_process	1	0.00341352
GO:0002813	Centipede-specific (1089)	regulation of biosynthetic process of antibacterial peptides active against Gram-negative bacteria	7	535	23	8124	0.00050022	0.0170157	0.0161719	OG0000266.6/OG0000266.3/OG0000266.5/OG0000266.1/OG0000266.2/OG0000266.4/OG0004966.1	7	biological_process	0.304348	0.0130841
GO:0002813	Millipede-specific (1454)	regulation of biosynthetic process of antibacterial peptides active against Gram-negative bacteria	1	787	25	7393	0.940318	1	0.966855	OG0005481.1	1	biological_process	0.04	0.00127065
GO:0002813	Common (4880)	regulation of biosynthetic process of antibacterial peptides active against Gram-negative bacteria	22	6152	29	7804	0.740933	0.968912	0.832812	OG0000089.4/OG0000089.8/OG0000089.5/OG0000089.2/OG0000089.6/OG0000089.3/OG0000089.7/OG0000089.1/OG0000133.3/OG0000133.1/OG0000133.4/OG0000133.2/OG0000540.3/OG0000540.4/OG0000540.2/OG0000540.1/OG0000897.2/OG0000897.1/OG0001374.2/OG0001374.1/OG0003826.1/OG0006765.1	22	biological_process	0.758621	0.00357607
GO:0002814	Millipede-specific (1454)	negative regulation of biosynthetic process of antibacterial peptides active against Gram-negative bacteria	1	787	4	7393	0.362574	1	0.966855	OG0005481.1	1	biological_process	0.25	0.00127065
GO:0002814	Common (4880)	negative regulation of biosynthetic process of antibacterial peptides active against Gram-negative bacteria	2	6152	4	7804	0.968118	1	0.859533	OG0001374.2/OG0001374.1	2	biological_process	0.5	0.000325098
GO:0002816	Centipede-specific (1089)	regulation of biosynthetic process of antibacterial peptides active against Gram-positive bacteria	6	535	6	8124	7.94487e-08	1.57006e-05	1.4922e-05	OG0000266.6/OG0000266.3/OG0000266.5/OG0000266.1/OG0000266.2/OG0000266.4	6	biological_process	1	0.011215
GO:0002831	Common (4880)	regulation of response to biotic stimulus	111	6152	132	7804	0.079864	0.374752	0.322112	OG0000034.10/OG0000034.14/OG0000034.3/OG0000034.12/OG0000034.2/OG0000034.6/OG0000034.8/OG0000034.15/OG0000034.7/OG0000034.1/OG0000034.4/OG0000034.13/OG0000034.5/OG0000034.9/OG0000034.11/OG0000054.3/OG0000054.7/OG0000054.6/OG0000054.4/OG0000054.2/OG0000054.1/OG0000054.5/OG0000089.4/OG0000089.8/OG0000089.5/OG0000089.2/OG0000089.6/OG0000089.3/OG0000089.7/OG0000089.1/OG0000133.3/OG0000133.1/OG0000133…	111	biological_process	0.840909	0.0180429
GO:0002831	Centipede-specific (1089)	regulation of response to biotic stimulus	9	535	140	8124	0.579598	1	0.950412	OG0000266.6/OG0000266.3/OG0000266.5/OG0000266.1/OG0000266.2/OG0000266.4/OG0002011.1/OG0002011.2/OG0004966.1	9	biological_process	0.0642857	0.0168224
GO:0002831	Millipede-specific (1454)	regulation of response to biotic stimulus	11	787	115	7393	0.692156	1	0.966855	OG0000408.2/OG0000408.1/OG0000408.3/OG0000408.4/OG0000408.5/OG0002633.1/OG0003578.1/OG0004456.1/OG0005481.1/OG0005729.1/OG0006716.1	11	biological_process	0.0956522	0.0139771
GO:0002832	Centipede-specific (1089)	negative regulation of response to biotic stimulus	8	535	31	8124	0.000684375	0.0216806	0.0206055	OG0000266.6/OG0000266.3/OG0000266.5/OG0000266.1/OG0000266.2/OG0000266.4/OG0002011.1/OG0002011.2	8	biological_process	0.258065	0.0149533
GO:0002832	Common (4880)	negative regulation of response to biotic stimulus	18	6152	27	7804	0.956835	1	0.859533	OG0000322.1/OG0000322.2/OG0000322.4/OG0000322.3/OG0000549.2/OG0000549.1/OG0001003.1/OG0001003.2/OG0001326.1/OG0001374.2/OG0001374.1/OG0001631.2/OG0001631.1/OG0001972.1/OG0001972.2/OG0003116.1/OG0004144.1/OG0005431.1	18	biological_process	0.666667	0.00292588
GO:0002832	Millipede-specific (1454)	negative regulation of response to biotic stimulus	2	787	23	7393	0.719534	1	0.966855	OG0005481.1/OG0005729.1	2	biological_process	0.0869565	0.0025413
GO:0002833	Millipede-specific (1454)	positive regulation of response to biotic stimulus	6	787	50	7393	0.44366	1	0.966855	OG0000408.2/OG0000408.1/OG0000408.3/OG0000408.4/OG0000408.5/OG0002633.1	6	biological_process	0.12	0.00762389
GO:0002833	Common (4880)	positive regulation of response to biotic stimulus	45	6152	57	7804	0.568055	0.968912	0.832812	OG0000034.10/OG0000034.14/OG0000034.3/OG0000034.12/OG0000034.2/OG0000034.6/OG0000034.8/OG0000034.15/OG0000034.7/OG0000034.1/OG0000034.4/OG0000034.13/OG0000034.5/OG0000034.9/OG0000034.11/OG0000089.4/OG0000089.8/OG0000089.5/OG0000089.2/OG0000089.6/OG0000089.3/OG0000089.7/OG0000089.1/OG0000133.3/OG0000133.1/OG0000133.4/OG0000133.2/OG0000540.3/OG0000540.4/OG0000540.2/OG0000540.1/OG0000549.2/OG0000549…	45	biological_process	0.789474	0.00731469
GO:0002833	Centipede-specific (1089)	positive regulation of response to biotic stimulus	7	535	64	8124	0.12628	0.647031	0.614946	OG0000266.6/OG0000266.3/OG0000266.5/OG0000266.1/OG0000266.2/OG0000266.4/OG0004966.1	7	biological_process	0.109375	0.0130841
GO:0002920	Millipede-specific (1454)	regulation of humoral immune response	4	787	90	7393	0.989683	1	0.966855	OG0002633.1/OG0003578.1/OG0004456.1/OG0005481.1	4	biological_process	0.0444444	0.00508259
GO:0002920	Centipede-specific (1089)	regulation of humoral immune response	9	535	112	8124	0.317363	0.97804	0.929542	OG0000266.6/OG0000266.3/OG0000266.5/OG0000266.1/OG0000266.2/OG0000266.4/OG0002011.1/OG0002011.2/OG0004966.1	9	biological_process	0.0803571	0.0168224
GO:0002920	Common (4880)	regulation of humoral immune response	84	6152	99	7804	0.0846753	0.390093	0.335298	OG0000034.10/OG0000034.14/OG0000034.3/OG0000034.12/OG0000034.2/OG0000034.6/OG0000034.8/OG0000034.15/OG0000034.7/OG0000034.1/OG0000034.4/OG0000034.13/OG0000034.5/OG0000034.9/OG0000034.11/OG0000089.4/OG0000089.8/OG0000089.5/OG0000089.2/OG0000089.6/OG0000089.3/OG0000089.7/OG0000089.1/OG0000133.3/OG0000133.1/OG0000133.4/OG0000133.2/OG0000267.4/OG0000267.1/OG0000267.2/OG0000267.5/OG0000267.3/OG0000300…	84	biological_process	0.848485	0.0136541
GO:0002921	Millipede-specific (1454)	negative regulation of humoral immune response	1	787	18	7393	0.868463	1	0.966855	OG0005481.1	1	biological_process	0.0555556	0.00127065
GO:0002921	Common (4880)	negative regulation of humoral immune response	16	6152	19	7804	0.405084	0.915255	0.786692	OG0000322.1/OG0000322.2/OG0000322.4/OG0000322.3/OG0000549.2/OG0000549.1/OG0001003.1/OG0001003.2/OG0001374.2/OG0001374.1/OG0001631.2/OG0001631.1/OG0001972.1/OG0001972.2/OG0003116.1/OG0004144.1	16	biological_process	0.842105	0.00260078
GO:0002922	Millipede-specific (1454)	positive regulation of humoral immune response	1	787	45	7393	0.993786	1	0.966855	OG0002633.1	1	biological_process	0.0222222	0.00127065
GO:0002922	Common (4880)	positive regulation of humoral immune response	45	6152	53	7804	0.180646	0.630884	0.542266	OG0000034.10/OG0000034.14/OG0000034.3/OG0000034.12/OG0000034.2/OG0000034.6/OG0000034.8/OG0000034.15/OG0000034.7/OG0000034.1/OG0000034.4/OG0000034.13/OG0000034.5/OG0000034.9/OG0000034.11/OG0000089.4/OG0000089.8/OG0000089.5/OG0000089.2/OG0000089.6/OG0000089.3/OG0000089.7/OG0000089.1/OG0000133.3/OG0000133.1/OG0000133.4/OG0000133.2/OG0000540.3/OG0000540.4/OG0000540.2/OG0000540.1/OG0000549.2/OG0000549…	45	biological_process	0.849057	0.00731469
GO:0002922	Centipede-specific (1089)	positive regulation of humoral immune response	7	535	64	8124	0.12628	0.647031	0.614946	OG0000266.6/OG0000266.3/OG0000266.5/OG0000266.1/OG0000266.2/OG0000266.4/OG0004966.1	7	biological_process	0.109375	0.0130841
GO:0002940	Common (4880)	tRNA N2-guanine methylation	1	6152	1	7804	0.788314	0.968912	0.832812	OG0004798.1	1	biological_process	1	0.000162549
GO:0002943	Common (4880)	tRNA dihydrouridine synthesis	4	6152	4	7804	0.386106	0.908295	0.78071	OG0003047.1/OG0005124.1/OG0005851.1/OG0006336.1	4	biological_process	1	0.000650195
GO:0002949	Common (4880)	tRNA threonylcarbamoyladenosine modification	2	6152	2	7804	0.621417	0.968912	0.832812	OG0001199.1/OG0008523.1	2	biological_process	1	0.000325098
GO:0003002	Centipede-specific (1089)	regionalization	33	535	740	8124	0.995875	1	0.950412	OG0000266.6/OG0000266.3/OG0000266.5/OG0000266.1/OG0000266.2/OG0000266.4/OG0001000.1/OG0001000.2/OG0001398.1/OG0002186.1/OG0002287.1/OG0002658.1/OG0002817.2/OG0002817.1/OG0002830.1/OG0002905.1/OG0003447.1/OG0003454.1/OG0003671.1/OG0004031.1/OG0004285.1/OG0005706.1/OG0005934.1/OG0006389.1/OG0006746.1/OG0006746.2/OG0006834.1/OG0007388.1/OG0008224.1/OG0009611.1/OG0009738.1/OG0010076.1/OG0011919.1	33	biological_process	0.0445946	0.0616822
GO:0003002	Millipede-specific (1454)	regionalization	41	787	666	7393	0.99999	1	0.966855	OG0001311.1/OG0001311.2/OG0001662.2/OG0001662.1/OG0001940.1/OG0002032.1/OG0002032.2/OG0002073.1/OG0002073.2/OG0002145.1/OG0002257.2/OG0002257.1/OG0002353.1/OG0002633.1/OG0002646.1/OG0002660.1/OG0003335.1/OG0003578.1/OG0004096.1/OG0004312.1/OG0005060.1/OG0005113.1/OG0005143.1/OG0005366.1/OG0005380.1/OG0005462.1/OG0005534.1/OG0006036.1/OG0006192.1/OG0006270.1/OG0006396.1/OG0006654.1/OG0006708.1/OG0…	41	biological_process	0.0615616	0.0520966
GO:0003002	Common (4880)	regionalization	656	6152	752	7804	2.91223e-10	2.03339e-08	1.74777e-08	OG0000011.11/OG0000011.3/OG0000011.1/OG0000011.16/OG0000011.20/OG0000011.8/OG0000011.5/OG0000011.6/OG0000011.19/OG0000011.2/OG0000011.15/OG0000011.13/OG0000011.4/OG0000011.7/OG0000011.17/OG0000011.18/OG0000011.14/OG0000011.9/OG0000011.12/OG0000011.10/OG0000020.1/OG0000020.2/OG0000020.9/OG0000020.3/OG0000020.13/OG0000020.6/OG0000020.5/OG0000020.4/OG0000020.11/OG0000020.10/OG0000020.8/OG0000020.7/O…	656	biological_process	0.87234	0.106632
GO:0003006	Common (4880)	developmental process involved in reproduction	1014	6152	1170	7804	7.03508e-14	9.11321e-12	7.8331e-12	OG0000021.4/OG0000021.11/OG0000021.2/OG0000021.9/OG0000021.10/OG0000021.13/OG0000021.6/OG0000021.8/OG0000021.14/OG0000021.15/OG0000021.5/OG0000021.1/OG0000021.7/OG0000021.3/OG0000021.12/OG0000022.12/OG0000022.10/OG0000022.15/OG0000022.8/OG0000022.9/OG0000022.4/OG0000022.1/OG0000022.16/OG0000022.7/OG0000022.6/OG0000022.13/OG0000022.5/OG0000022.14/OG0000022.11/OG0000022.2/OG0000022.3/OG0000034.10/O…	1014	biological_process	0.866667	0.164824
GO:0003006	Millipede-specific (1454)	developmental process involved in reproduction	63	787	1028	7393	1	1	0.966855	OG0000198.3/OG0000198.5/OG0000198.4/OG0000198.2/OG0000198.1/OG0001311.1/OG0001311.2/OG0001950.1/OG0001974.1/OG0002032.1/OG0002032.2/OG0002073.1/OG0002073.2/OG0002145.1/OG0002257.2/OG0002257.1/OG0002353.1/OG0002401.1/OG0002444.1/OG0002583.1/OG0002646.1/OG0002653.1/OG0002660.1/OG0003335.1/OG0003339.1/OG0003542.1/OG0003578.1/OG0003735.1/OG0003832.1/OG0004052.1/OG0004054.1/OG0004096.1/OG0004390.1/OG0…	63	biological_process	0.061284	0.0800508
GO:0003006	Centipede-specific (1089)	developmental process involved in reproduction	47	535	1208	8124	0.999995	1	0.950412	OG0001373.1/OG0001398.1/OG0001573.1/OG0001795.2/OG0001795.1/OG0001920.1/OG0002011.1/OG0002011.2/OG0002186.1/OG0002306.2/OG0002306.1/OG0002676.1/OG0002830.1/OG0002905.1/OG0002978.1/OG0003207.1/OG0003229.1/OG0003315.1/OG0003315.2/OG0003350.1/OG0003447.1/OG0003671.1/OG0003874.1/OG0003959.1/OG0004031.1/OG0005266.1/OG0005390.1/OG0005439.1/OG0005518.1/OG0005562.1/OG0005605.1/OG0005706.1/OG0005876.1/OG0…	47	biological_process	0.0389073	0.0878505
GO:0003007	Common (4880)	heart morphogenesis	111	6152	114	7804	7.25709e-09	3.90416e-07	3.35575e-07	OG0000018.12/OG0000018.1/OG0000018.7/OG0000018.6/OG0000018.11/OG0000018.4/OG0000018.10/OG0000018.9/OG0000018.3/OG0000018.14/OG0000018.8/OG0000018.13/OG0000018.15/OG0000018.2/OG0000018.5/OG0000021.4/OG0000021.11/OG0000021.2/OG0000021.9/OG0000021.10/OG0000021.13/OG0000021.6/OG0000021.8/OG0000021.14/OG0000021.15/OG0000021.5/OG0000021.1/OG0000021.7/OG0000021.3/OG0000021.12/OG0000034.10/OG0000034.14/O…	111	biological_process	0.973684	0.0180429
GO:0003008	Centipede-specific (1089)	system process	43	535	868	8124	0.98572	1	0.950412	OG0000055.1/OG0000055.14/OG0000055.7/OG0000055.10/OG0000055.3/OG0000055.12/OG0000055.6/OG0000055.4/OG0000055.13/OG0000055.8/OG0000055.9/OG0000055.2/OG0000055.5/OG0000055.11/OG0000286.3/OG0000286.6/OG0000286.7/OG0000286.1/OG0000286.4/OG0000286.2/OG0000286.5/OG0000411.1/OG0000411.2/OG0001215.1/OG0001215.2/OG0001626.1/OG0001626.2/OG0001767.1/OG0002306.2/OG0002306.1/OG0002608.2/OG0002608.1/OG0002905.…	43	biological_process	0.0495392	0.0803738
GO:0003008	Common (4880)	system process	745	6152	841	7804	4.68963e-15	6.99536e-13	6.01274e-13	OG0000006.18/OG0000006.19/OG0000006.22/OG0000006.3/OG0000006.7/OG0000006.4/OG0000006.20/OG0000006.15/OG0000006.2/OG0000006.5/OG0000006.17/OG0000006.13/OG0000006.11/OG0000006.24/OG0000006.14/OG0000006.9/OG0000006.10/OG0000006.25/OG0000006.23/OG0000006.21/OG0000006.6/OG0000006.12/OG0000006.8/OG0000006.1/OG0000006.16/OG0000007.1/OG0000007.3/OG0000007.2/OG0000007.9/OG0000007.4/OG0000007.14/OG0000007.…	745	biological_process	0.88585	0.121099
GO:0003008	Millipede-specific (1454)	system process	32	787	721	7393	1	1	0.966855	OG0000407.6/OG0000407.3/OG0000407.1/OG0000407.5/OG0000407.4/OG0000407.2/OG0000765.2/OG0000765.1/OG0001468.1/OG0001468.2/OG0001609.1/OG0001851.1/OG0001966.2/OG0001966.1/OG0001974.1/OG0002032.1/OG0002032.2/OG0002257.2/OG0002257.1/OG0002282.1/OG0002616.1/OG0002646.1/OG0002927.1/OG0003220.1/OG0003542.1/OG0004012.1/OG0004030.1/OG0004052.1/OG0006716.1/OG0006902.1/OG0007186.1/OG0007347.1	32	biological_process	0.0443828	0.0406607
GO:0003009	Common (4880)	skeletal muscle contraction	12	6152	12	7804	0.0574647	0.299017	0.257015	OG0000159.7/OG0000159.2/OG0000159.6/OG0000159.5/OG0000159.1/OG0000159.4/OG0000159.3/OG0000306.4/OG0000306.1/OG0000306.2/OG0000306.3/OG0006297.1	12	biological_process	1	0.00195059
GO:0003012	Common (4880)	muscle system process	51	6152	56	7804	0.0127365	0.101175	0.0869637	OG0000159.7/OG0000159.2/OG0000159.6/OG0000159.5/OG0000159.1/OG0000159.4/OG0000159.3/OG0000172.3/OG0000172.4/OG0000172.2/OG0000172.1/OG0000208.2/OG0000208.1/OG0000208.4/OG0000208.3/OG0000283.4/OG0000283.3/OG0000283.1/OG0000283.2/OG0000306.4/OG0000306.1/OG0000306.2/OG0000306.3/OG0000381.3/OG0000381.4/OG0000381.1/OG0000381.2/OG0000391.4/OG0000391.3/OG0000391.1/OG0000391.2/OG0000650.1/OG0000650.2/OG0…	51	biological_process	0.910714	0.00828999
GO:0003012	Centipede-specific (1089)	muscle system process	1	535	58	8124	0.981042	1	0.950412	OG0005390.1	1	biological_process	0.0172414	0.00186916
GO:0003013	Centipede-specific (1089)	circulatory system process	1	535	36	8124	0.914386	1	0.950412	OG0001767.1	1	biological_process	0.0277778	0.00186916
GO:0003013	Common (4880)	circulatory system process	32	6152	34	7804	0.0153905	0.116107	0.099798	OG0000120.3/OG0000120.4/OG0000120.1/OG0000120.5/OG0000120.2/OG0000267.4/OG0000267.1/OG0000267.2/OG0000267.5/OG0000267.3/OG0000424.2/OG0000424.1/OG0000525.3/OG0000525.1/OG0000525.2/OG0000567.1/OG0000567.3/OG0000567.2/OG0000650.1/OG0000650.2/OG0000650.3/OG0001163.2/OG0001163.1/OG0001263.1/OG0001263.2/OG0001784.2/OG0001784.1/OG0001952.1/OG0001952.2/OG0003142.1/OG0004147.1/OG0006832.1	32	biological_process	0.941176	0.00520156
GO:0003014	Common (4880)	renal system process	65	6152	66	7804	2.67069e-06	8.50903e-05	7.31379e-05	OG0000044.13/OG0000044.11/OG0000044.6/OG0000044.14/OG0000044.8/OG0000044.12/OG0000044.10/OG0000044.7/OG0000044.4/OG0000044.5/OG0000044.9/OG0000044.1/OG0000044.3/OG0000044.2/OG0000064.11/OG0000064.7/OG0000064.3/OG0000064.8/OG0000064.4/OG0000064.2/OG0000064.6/OG0000064.10/OG0000064.9/OG0000064.1/OG0000064.5/OG0000221.1/OG0000221.2/OG0000221.4/OG0000221.6/OG0000221.5/OG0000221.3/OG0000226.1/OG000022…	65	biological_process	0.984848	0.0105657
GO:0003014	Millipede-specific (1454)	renal system process	1	787	52	7393	0.997189	1	0.966855	OG0004012.1	1	biological_process	0.0192308	0.00127065
GO:0003015	Centipede-specific (1089)	heart process	1	535	36	8124	0.914386	1	0.950412	OG0001767.1	1	biological_process	0.0277778	0.00186916
GO:0003015	Common (4880)	heart process	32	6152	34	7804	0.0153905	0.116107	0.099798	OG0000120.3/OG0000120.4/OG0000120.1/OG0000120.5/OG0000120.2/OG0000267.4/OG0000267.1/OG0000267.2/OG0000267.5/OG0000267.3/OG0000424.2/OG0000424.1/OG0000525.3/OG0000525.1/OG0000525.2/OG0000567.1/OG0000567.3/OG0000567.2/OG0000650.1/OG0000650.2/OG0000650.3/OG0001163.2/OG0001163.1/OG0001263.1/OG0001263.2/OG0001784.2/OG0001784.1/OG0001952.1/OG0001952.2/OG0003142.1/OG0004147.1/OG0006832.1	32	biological_process	0.941176	0.00520156
GO:0003053	Common (4880)	circadian regulation of heart rate	1	6152	3	7804	0.990528	1	0.859533	OG0003774.1	1	biological_process	0.333333	0.000162549
GO:0003091	Common (4880)	renal water homeostasis	1	6152	1	7804	0.788314	0.968912	0.832812	OG0003130.1	1	biological_process	1	0.000162549
GO:0003096	Common (4880)	renal sodium ion transport	3	6152	3	7804	0.489838	0.96084	0.825874	OG0001030.3/OG0001030.2/OG0001030.1	3	biological_process	1	0.000487646
GO:0003097	Common (4880)	renal water transport	1	6152	1	7804	0.788314	0.968912	0.832812	OG0003130.1	1	biological_process	1	0.000162549
GO:0003143	Common (4880)	embryonic heart tube morphogenesis	6	6152	7	7804	0.54476	0.968912	0.832812	OG0000181.3/OG0000181.5/OG0000181.1/OG0000181.2/OG0000181.4/OG0001998.1	6	biological_process	0.857143	0.000975293
GO:0003144	Common (4880)	embryonic heart tube formation	5	6152	6	7804	0.626651	0.968912	0.832812	OG0000181.3/OG0000181.5/OG0000181.1/OG0000181.2/OG0000181.4	5	biological_process	0.833333	0.000812744
GO:0003151	Common (4880)	outflow tract morphogenesis	20	6152	21	7804	0.0447558	0.252399	0.216945	OG0000034.10/OG0000034.14/OG0000034.3/OG0000034.12/OG0000034.2/OG0000034.6/OG0000034.8/OG0000034.15/OG0000034.7/OG0000034.1/OG0000034.4/OG0000034.13/OG0000034.5/OG0000034.9/OG0000034.11/OG0000617.1/OG0000617.2/OG0000617.3/OG0001504.1/OG0001504.2	20	biological_process	0.952381	0.00325098
GO:0003156	Centipede-specific (1089)	regulation of animal organ formation	1	535	16	8124	0.664122	1	0.950412	OG0002186.1	1	biological_process	0.0625	0.00186916
GO:0003156	Common (4880)	regulation of animal organ formation	28	6152	29	7804	0.00878627	0.0761451	0.0654493	OG0000020.1/OG0000020.2/OG0000020.9/OG0000020.3/OG0000020.13/OG0000020.6/OG0000020.5/OG0000020.4/OG0000020.11/OG0000020.10/OG0000020.8/OG0000020.7/OG0000020.12/OG0000247.4/OG0000247.5/OG0000247.1/OG0000247.3/OG0000247.2/OG0000356.4/OG0000356.1/OG0000356.2/OG0000356.3/OG0000571.3/OG0000571.1/OG0000571.2/OG0002475.1/OG0002572.1/OG0004315.1	28	biological_process	0.965517	0.00455137
GO:0003158	Centipede-specific (1089)	endothelium development	1	535	9	8124	0.458503	1	0.950412	OG0003960.1	1	biological_process	0.111111	0.00186916
GO:0003158	Common (4880)	endothelium development	6	6152	7	7804	0.54476	0.968912	0.832812	OG0000351.4/OG0000351.3/OG0000351.1/OG0000351.2/OG0002290.1/OG0006832.1	6	biological_process	0.857143	0.000975293
GO:0003254	Common (4880)	regulation of membrane depolarization	2	6152	2	7804	0.621417	0.968912	0.832812	OG0001251.2/OG0001251.1	2	biological_process	1	0.000325098
GO:0003264	Common (4880)	regulation of cardioblast proliferation	1	6152	1	7804	0.788314	0.968912	0.832812	OG0004315.1	1	biological_process	1	0.000162549
GO:0003306	Common (4880)	Wnt signaling pathway involved in heart development	11	6152	11	7804	0.0729234	0.349018	0.299993	OG0000050.7/OG0000050.8/OG0000050.1/OG0000050.6/OG0000050.10/OG0000050.5/OG0000050.11/OG0000050.9/OG0000050.3/OG0000050.2/OG0000050.4	11	biological_process	1	0.00178804
GO:0003313	Common (4880)	heart rudiment development	5	6152	6	7804	0.626651	0.968912	0.832812	OG0000181.3/OG0000181.5/OG0000181.1/OG0000181.2/OG0000181.4	5	biological_process	0.833333	0.000812744
GO:0003314	Common (4880)	heart rudiment morphogenesis	5	6152	6	7804	0.626651	0.968912	0.832812	OG0000181.3/OG0000181.5/OG0000181.1/OG0000181.2/OG0000181.4	5	biological_process	0.833333	0.000812744
GO:0003315	Common (4880)	heart rudiment formation	5	6152	6	7804	0.626651	0.968912	0.832812	OG0000181.3/OG0000181.5/OG0000181.1/OG0000181.2/OG0000181.4	5	biological_process	0.833333	0.000812744
GO:0003318	Common (4880)	cell migration to the midline involved in heart development	5	6152	6	7804	0.626651	0.968912	0.832812	OG0000181.3/OG0000181.5/OG0000181.1/OG0000181.2/OG0000181.4	5	biological_process	0.833333	0.000812744
GO:0003319	Common (4880)	cardioblast migration to the midline involved in heart rudiment formation	5	6152	6	7804	0.626651	0.968912	0.832812	OG0000181.3/OG0000181.5/OG0000181.1/OG0000181.2/OG0000181.4	5	biological_process	0.833333	0.000812744
GO:0003330	Common (4880)	regulation of extracellular matrix constituent secretion	2	6152	2	7804	0.621417	0.968912	0.832812	OG0004693.1/OG0006413.1	2	biological_process	1	0.000325098
GO:0003331	Common (4880)	positive regulation of extracellular matrix constituent secretion	2	6152	2	7804	0.621417	0.968912	0.832812	OG0004693.1/OG0006413.1	2	biological_process	1	0.000325098
GO:0003333	Centipede-specific (1089)	amino acid transmembrane transport	2	535	105	8124	0.993655	1	0.950412	OG0005014.1/OG0005598.1	2	biological_process	0.0190476	0.00373832
GO:0003333	Millipede-specific (1454)	amino acid transmembrane transport	2	787	86	7393	0.999329	1	0.966855	OG0005398.1/OG0006285.1	2	biological_process	0.0232558	0.0025413
GO:0003333	Common (4880)	amino acid transmembrane transport	90	6152	95	7804	1.4126e-05	0.000384173	0.00033021	OG0000006.18/OG0000006.19/OG0000006.22/OG0000006.3/OG0000006.7/OG0000006.4/OG0000006.20/OG0000006.15/OG0000006.2/OG0000006.5/OG0000006.17/OG0000006.13/OG0000006.11/OG0000006.24/OG0000006.14/OG0000006.9/OG0000006.10/OG0000006.25/OG0000006.23/OG0000006.21/OG0000006.6/OG0000006.12/OG0000006.8/OG0000006.1/OG0000006.16/OG0000030.8/OG0000030.7/OG0000030.12/OG0000030.6/OG0000030.1/OG0000030.4/OG0000030.…	90	biological_process	0.947368	0.0146294
GO:0003341	Common (4880)	cilium movement	25	6152	32	7804	0.637468	0.968912	0.832812	OG0000038.11/OG0000038.6/OG0000038.9/OG0000038.12/OG0000038.2/OG0000038.8/OG0000038.10/OG0000038.7/OG0000038.1/OG0000038.4/OG0000038.5/OG0000038.3/OG0000524.2/OG0000524.1/OG0000524.3/OG0000904.2/OG0000904.3/OG0000904.1/OG0001072.2/OG0001072.1/OG0003794.1/OG0004340.1/OG0004617.1/OG0005911.1/OG0005970.1	25	biological_process	0.78125	0.00406372
GO:0003341	Centipede-specific (1089)	cilium movement	3	535	41	8124	0.512634	1	0.950412	OG0005371.1/OG0005863.1/OG0011594.1	3	biological_process	0.0731707	0.00560748
GO:0003344	Common (4880)	pericardium morphogenesis	13	6152	14	7804	0.170101	0.604345	0.519455	OG0000126.3/OG0000126.2/OG0000126.8/OG0000126.6/OG0000126.5/OG0000126.1/OG0000126.4/OG0000126.7/OG0000273.1/OG0000273.5/OG0000273.4/OG0000273.2/OG0000273.3	13	biological_process	0.928571	0.00211313
GO:0003351	Centipede-specific (1089)	epithelial cilium movement involved in extracellular fluid movement	1	535	1	8124	0.0658543	0.448761	0.426507	OG0005863.1	1	biological_process	1	0.00186916
GO:0003365	Common (4880)	establishment of cell polarity involved in ameboidal cell migration	7	6152	8	7804	0.46944	0.96084	0.825874	OG0000373.2/OG0000373.1/OG0000373.3/OG0000373.4/OG0001942.1/OG0001942.2/OG0002870.1	7	biological_process	0.875	0.00113784
GO:0003371	Common (4880)	establishment or maintenance of cytoskeleton polarity involved in ameboidal cell migration	7	6152	8	7804	0.46944	0.96084	0.825874	OG0000373.2/OG0000373.1/OG0000373.3/OG0000373.4/OG0001942.1/OG0001942.2/OG0002870.1	7	biological_process	0.875	0.00113784
GO:0003373	Common (4880)	dynamin family protein polymerization involved in membrane fission	4	6152	4	7804	0.386106	0.908295	0.78071	OG0001203.2/OG0001203.1/OG0004014.1/OG0006490.1	4	biological_process	1	0.000650195
GO:0003374	Common (4880)	dynamin family protein polymerization involved in mitochondrial fission	4	6152	4	7804	0.386106	0.908295	0.78071	OG0001203.2/OG0001203.1/OG0004014.1/OG0006490.1	4	biological_process	1	0.000650195
GO:0003376	Common (4880)	sphingosine-1-phosphate receptor signaling pathway	2	6152	2	7804	0.621417	0.968912	0.832812	OG0002586.1/OG0002586.2	2	biological_process	1	0.000325098
GO:0003379	Common (4880)	establishment of cell polarity involved in gastrulation cell migration	7	6152	8	7804	0.46944	0.96084	0.825874	OG0000373.2/OG0000373.1/OG0000373.3/OG0000373.4/OG0001942.1/OG0001942.2/OG0002870.1	7	biological_process	0.875	0.00113784
GO:0003380	Common (4880)	establishment or maintenance of cytoskeleton polarity involved in gastrulation	7	6152	8	7804	0.46944	0.96084	0.825874	OG0000373.2/OG0000373.1/OG0000373.3/OG0000373.4/OG0001942.1/OG0001942.2/OG0002870.1	7	biological_process	0.875	0.00113784
GO:0003381	Common (4880)	epithelial cell morphogenesis involved in gastrulation	17	6152	19	7804	0.200513	0.65496	0.56296	OG0000269.4/OG0000269.2/OG0000269.3/OG0000269.1/OG0000373.2/OG0000373.1/OG0000373.3/OG0000373.4/OG0000391.4/OG0000391.3/OG0000391.1/OG0000391.2/OG0001026.1/OG0001026.2/OG0001466.2/OG0001466.1/OG0002870.1	17	biological_process	0.894737	0.00276333
GO:0003381	Millipede-specific (1454)	epithelial cell morphogenesis involved in gastrulation	2	787	19	7393	0.615804	1	0.966855	OG0003578.1/OG0005784.1	2	biological_process	0.105263	0.0025413
GO:0003382	Common (4880)	epithelial cell morphogenesis	45	6152	51	7804	0.0632252	0.322487	0.277189	OG0000071.1/OG0000071.5/OG0000071.11/OG0000071.7/OG0000071.9/OG0000071.2/OG0000071.6/OG0000071.10/OG0000071.3/OG0000071.8/OG0000071.4/OG0000269.4/OG0000269.2/OG0000269.3/OG0000269.1/OG0000373.2/OG0000373.1/OG0000373.3/OG0000373.4/OG0000391.4/OG0000391.3/OG0000391.1/OG0000391.2/OG0000416.1/OG0000416.4/OG0000416.2/OG0000416.3/OG0001026.1/OG0001026.2/OG0001466.2/OG0001466.1/OG0002076.1/OG0002076.2/O…	45	biological_process	0.882353	0.00731469
GO:0003382	Millipede-specific (1454)	epithelial cell morphogenesis	5	787	45	7393	0.530524	1	0.966855	OG0003542.1/OG0003578.1/OG0003735.1/OG0005534.1/OG0005784.1	5	biological_process	0.111111	0.00635324
GO:0003383	Common (4880)	apical constriction	33	6152	36	7804	0.03682	0.217062	0.186572	OG0000071.1/OG0000071.5/OG0000071.11/OG0000071.7/OG0000071.9/OG0000071.2/OG0000071.6/OG0000071.10/OG0000071.3/OG0000071.8/OG0000071.4/OG0000269.4/OG0000269.2/OG0000269.3/OG0000269.1/OG0000373.2/OG0000373.1/OG0000373.3/OG0000373.4/OG0000391.4/OG0000391.3/OG0000391.1/OG0000391.2/OG0001026.1/OG0001026.2/OG0001466.2/OG0001466.1/OG0002494.1/OG0002585.1/OG0002870.1/OG0002876.1/OG0003423.1/OG0004146.1	33	biological_process	0.916667	0.00536411
GO:0003383	Millipede-specific (1454)	apical constriction	3	787	35	7393	0.735739	1	0.966855	OG0003578.1/OG0003735.1/OG0005784.1	3	biological_process	0.0857143	0.00381194
GO:0003384	Millipede-specific (1454)	apical constriction involved in gastrulation	2	787	19	7393	0.615804	1	0.966855	OG0003578.1/OG0005784.1	2	biological_process	0.105263	0.0025413
GO:0003384	Common (4880)	apical constriction involved in gastrulation	17	6152	19	7804	0.200513	0.65496	0.56296	OG0000269.4/OG0000269.2/OG0000269.3/OG0000269.1/OG0000373.2/OG0000373.1/OG0000373.3/OG0000373.4/OG0000391.4/OG0000391.3/OG0000391.1/OG0000391.2/OG0001026.1/OG0001026.2/OG0001466.2/OG0001466.1/OG0002870.1	17	biological_process	0.894737	0.00276333
GO:0003399	Common (4880)	cytoneme morphogenesis	2	6152	2	7804	0.621417	0.968912	0.832812	OG0001271.2/OG0001271.1	2	biological_process	1	0.000325098
GO:0003400	Common (4880)	regulation of COPII vesicle coating	4	6152	4	7804	0.386106	0.908295	0.78071	OG0003567.1/OG0005902.1/OG0006413.1/OG0006481.1	4	biological_process	1	0.000650195
GO:0003401	Common (4880)	axis elongation	16	6152	17	7804	0.0973292	0.42156	0.362345	OG0000034.10/OG0000034.14/OG0000034.3/OG0000034.12/OG0000034.2/OG0000034.6/OG0000034.8/OG0000034.15/OG0000034.7/OG0000034.1/OG0000034.4/OG0000034.13/OG0000034.5/OG0000034.9/OG0000034.11/OG0001567.1	16	biological_process	0.941176	0.00260078
GO:0003401	Millipede-specific (1454)	axis elongation	1	787	16	7393	0.835167	1	0.966855	OG0003542.1	1	biological_process	0.0625	0.00127065
GO:0003407	Common (4880)	neural retina development	17	6152	17	7804	0.0174521	0.127271	0.109394	OG0000050.7/OG0000050.8/OG0000050.1/OG0000050.6/OG0000050.10/OG0000050.5/OG0000050.11/OG0000050.9/OG0000050.3/OG0000050.2/OG0000050.4/OG0000500.3/OG0000500.2/OG0000500.1/OG0002801.1/OG0005713.1/OG0007680.1	17	biological_process	1	0.00276333
GO:0003674	Common (4880)	molecular_function	5055	6152	6271	7804	2.36182e-14	3.32173e-12	2.85514e-12	OG0000004.13/OG0000004.3/OG0000004.7/OG0000004.6/OG0000004.17/OG0000004.10/OG0000004.5/OG0000004.9/OG0000004.12/OG0000004.2/OG0000004.4/OG0000004.19/OG0000004.1/OG0000004.18/OG0000004.11/OG0000004.14/OG0000004.15/OG0000004.8/OG0000004.16/OG0000006.18/OG0000006.19/OG0000006.22/OG0000006.3/OG0000006.7/OG0000006.4/OG0000006.20/OG0000006.15/OG0000006.2/OG0000006.5/OG0000006.17/OG0000006.13/OG0000006.…	5055	molecular_function	0.806092	0.821684
GO:0003674	Millipede-specific (1454)	molecular_function	598	787	5937	7393	0.999327	1	0.966855	OG0000198.3/OG0000198.5/OG0000198.4/OG0000198.2/OG0000198.1/OG0000302.7/OG0000302.3/OG0000302.2/OG0000302.6/OG0000302.1/OG0000302.5/OG0000302.4/OG0000407.6/OG0000407.3/OG0000407.1/OG0000407.5/OG0000407.4/OG0000407.2/OG0000408.2/OG0000408.1/OG0000408.3/OG0000408.4/OG0000408.5/OG0000415.3/OG0000415.1/OG0000415.2/OG0000479.2/OG0000479.1/OG0000494.1/OG0000494.2/OG0000494.3/OG0000494.4/OG0000553.2/OG0…	598	molecular_function	0.100724	0.759848
GO:0003674	Centipede-specific (1089)	molecular_function	391	535	6526	8124	0.99999	1	0.950412	OG0000055.1/OG0000055.14/OG0000055.7/OG0000055.10/OG0000055.3/OG0000055.12/OG0000055.6/OG0000055.4/OG0000055.13/OG0000055.8/OG0000055.9/OG0000055.2/OG0000055.5/OG0000055.11/OG0000216.1/OG0000216.2/OG0000266.6/OG0000266.3/OG0000266.5/OG0000266.1/OG0000266.2/OG0000266.4/OG0000279.4/OG0000279.1/OG0000279.6/OG0000279.2/OG0000279.9/OG0000279.3/OG0000279.8/OG0000279.5/OG0000279.7/OG0000286.3/OG0000286.…	391	molecular_function	0.0599142	0.730841
GO:0003676	Millipede-specific (1454)	nucleic acid binding	99	787	1011	7393	0.841702	1	0.966855	OG0000692.1/OG0000692.2/OG0000692.4/OG0000692.3/OG0001555.2/OG0001555.1/OG0001662.2/OG0001662.1/OG0001686.1/OG0001686.2/OG0001924.1/OG0001940.1/OG0002019.1/OG0002032.1/OG0002032.2/OG0002257.2/OG0002257.1/OG0002270.1/OG0002270.2/OG0002389.1/OG0002480.1/OG0002633.1/OG0002646.1/OG0002952.2/OG0002952.1/OG0002970.1/OG0003081.1/OG0003125.1/OG0003160.1/OG0003257.1/OG0003335.1/OG0004280.1/OG0004486.1/OG0…	99	molecular_function	0.0979228	0.125794
GO:0003676	Common (4880)	nucleic acid binding	851	6152	1062	7804	0.140803	0.546114	0.469403	OG0000011.11/OG0000011.3/OG0000011.1/OG0000011.16/OG0000011.20/OG0000011.8/OG0000011.5/OG0000011.6/OG0000011.19/OG0000011.2/OG0000011.15/OG0000011.13/OG0000011.4/OG0000011.7/OG0000011.17/OG0000011.18/OG0000011.14/OG0000011.9/OG0000011.12/OG0000011.10/OG0000020.1/OG0000020.2/OG0000020.9/OG0000020.3/OG0000020.13/OG0000020.6/OG0000020.5/OG0000020.4/OG0000020.11/OG0000020.10/OG0000020.8/OG0000020.7/O…	851	molecular_function	0.801318	0.138329
GO:0003676	Centipede-specific (1089)	nucleic acid binding	64	535	1049	8124	0.769764	1	0.950412	OG0001632.1/OG0001795.2/OG0001795.1/OG0002001.2/OG0002001.1/OG0002181.1/OG0002181.2/OG0002186.1/OG0002287.1/OG0002658.1/OG0002895.1/OG0003199.1/OG0003313.2/OG0003313.1/OG0003447.1/OG0003454.1/OG0003470.1/OG0003823.1/OG0003959.1/OG0004418.1/OG0004837.1/OG0004907.1/OG0004956.1/OG0005012.1/OG0005064.1/OG0005181.1/OG0005190.1/OG0005241.1/OG0005271.1/OG0005572.1/OG0005596.1/OG0005606.1/OG0005700.1/OG0…	64	molecular_function	0.0610105	0.119626
GO:0003677	Common (4880)	DNA binding	482	6152	574	7804	0.000779063	0.0108026	0.00928523	OG0000011.11/OG0000011.3/OG0000011.1/OG0000011.16/OG0000011.20/OG0000011.8/OG0000011.5/OG0000011.6/OG0000011.19/OG0000011.2/OG0000011.15/OG0000011.13/OG0000011.4/OG0000011.7/OG0000011.17/OG0000011.18/OG0000011.14/OG0000011.9/OG0000011.12/OG0000011.10/OG0000020.1/OG0000020.2/OG0000020.9/OG0000020.3/OG0000020.13/OG0000020.6/OG0000020.5/OG0000020.4/OG0000020.11/OG0000020.10/OG0000020.8/OG0000020.7/O…	482	molecular_function	0.839721	0.0783485
GO:0003677	Millipede-specific (1454)	DNA binding	46	787	516	7393	0.921211	1	0.966855	OG0000692.1/OG0000692.2/OG0000692.4/OG0000692.3/OG0001662.2/OG0001662.1/OG0001924.1/OG0001940.1/OG0002019.1/OG0002257.2/OG0002257.1/OG0002270.1/OG0002270.2/OG0002633.1/OG0002952.2/OG0002952.1/OG0002970.1/OG0003125.1/OG0003257.1/OG0003335.1/OG0004280.1/OG0004486.1/OG0004779.1/OG0004795.1/OG0005075.1/OG0005534.1/OG0006050.1/OG0006253.1/OG0006285.1/OG0006627.1/OG0006735.1/OG0006761.1/OG0006781.1/OG0…	46	molecular_function	0.0891473	0.0584498
GO:0003677	Centipede-specific (1089)	DNA binding	22	535	549	8124	0.997227	1	0.950412	OG0001632.1/OG0001795.2/OG0001795.1/OG0002186.1/OG0002287.1/OG0002658.1/OG0003447.1/OG0003454.1/OG0003959.1/OG0004837.1/OG0004956.1/OG0005190.1/OG0005596.1/OG0005606.1/OG0006184.1/OG0006389.1/OG0006392.1/OG0006594.1/OG0006719.1/OG0006836.1/OG0007594.1/OG0009738.1	22	molecular_function	0.0400729	0.0411215
GO:0003678	Centipede-specific (1089)	DNA helicase activity	3	535	29	8124	0.297887	0.942967	0.896207	OG0000572.2/OG0000572.1/OG0007344.1	3	molecular_function	0.103448	0.00560748
GO:0003678	Millipede-specific (1454)	DNA helicase activity	2	787	25	7393	0.761916	1	0.966855	OG0003160.1/OG0006064.1	2	molecular_function	0.08	0.0025413
GO:0003678	Common (4880)	DNA helicase activity	21	6152	27	7804	0.658569	0.968912	0.832812	OG0000618.2/OG0000618.1/OG0000618.3/OG0000708.2/OG0000708.3/OG0000708.1/OG0001078.2/OG0001078.3/OG0001078.1/OG0001081.2/OG0001081.1/OG0001247.1/OG0001247.2/OG0002949.1/OG0002949.2/OG0003270.1/OG0004089.1/OG0004419.1/OG0005059.1/OG0005413.1/OG0007417.1	21	molecular_function	0.777778	0.00341352
GO:0003680	Common (4880)	minor groove of adenine-thymine-rich DNA binding	12	6152	12	7804	0.0574647	0.299017	0.257015	OG0000036.7/OG0000036.3/OG0000036.12/OG0000036.6/OG0000036.11/OG0000036.5/OG0000036.10/OG0000036.8/OG0000036.1/OG0000036.9/OG0000036.4/OG0000036.2	12	molecular_function	1	0.00195059
GO:0003681	Centipede-specific (1089)	bent DNA binding	1	535	3	8124	0.184859	0.755085	0.717642	OG0004837.1	1	molecular_function	0.333333	0.00186916
GO:0003681	Millipede-specific (1454)	bent DNA binding	1	787	3	7393	0.286601	0.978638	0.946201	OG0004795.1	1	molecular_function	0.333333	0.00127065
GO:0003681	Common (4880)	bent DNA binding	1	6152	3	7804	0.990528	1	0.859533	OG0003590.1	1	molecular_function	0.333333	0.000162549
GO:0003682	Millipede-specific (1454)	chromatin binding	14	787	189	7393	0.949131	1	0.966855	OG0001825.2/OG0001825.1/OG0003125.1/OG0004218.1/OG0004218.2/OG0004278.1/OG0004456.1/OG0004598.1/OG0005075.1/OG0007678.1/OG0008011.1/OG0008519.1/OG0010344.1/OG0010621.1	14	molecular_function	0.0740741	0.0177891
GO:0003682	Common (4880)	chromatin binding	191	6152	221	7804	0.00226489	0.0259277	0.0222857	OG0000036.7/OG0000036.3/OG0000036.12/OG0000036.6/OG0000036.11/OG0000036.5/OG0000036.10/OG0000036.8/OG0000036.1/OG0000036.9/OG0000036.4/OG0000036.2/OG0000054.3/OG0000054.7/OG0000054.6/OG0000054.4/OG0000054.2/OG0000054.1/OG0000054.5/OG0000082.1/OG0000082.7/OG0000082.6/OG0000082.3/OG0000082.4/OG0000082.5/OG0000082.2/OG0000087.5/OG0000087.7/OG0000087.2/OG0000087.1/OG0000087.4/OG0000087.6/OG0000087.3/…	191	molecular_function	0.864253	0.0310468
GO:0003682	Centipede-specific (1089)	chromatin binding	6	535	216	8124	0.996503	1	0.950412	OG0003350.1/OG0003878.1/OG0004075.1/OG0006883.1/OG0007144.1/OG0008164.1	6	molecular_function	0.0277778	0.011215
GO:0003684	Millipede-specific (1454)	damaged DNA binding	3	787	18	7393	0.298961	0.992035	0.959154	OG0006050.1/OG0006285.1/OG0007550.1	3	molecular_function	0.166667	0.00381194
GO:0003684	Common (4880)	damaged DNA binding	14	6152	20	7804	0.889479	1	0.859533	OG0002024.1/OG0002024.2/OG0002502.1/OG0002551.1/OG0002551.2/OG0003056.2/OG0003056.1/OG0003104.1/OG0003736.1/OG0003941.1/OG0004245.1/OG0005013.1/OG0006647.1/OG0007218.1	14	molecular_function	0.7	0.00227568
GO:0003688	Millipede-specific (1454)	DNA replication origin binding	2	787	7	7393	0.165854	0.828594	0.80113	OG0007186.1/OG0008800.1	2	molecular_function	0.285714	0.0025413
GO:0003688	Common (4880)	DNA replication origin binding	5	6152	7	7804	0.831376	0.989231	0.850277	OG0003699.1/OG0005073.1/OG0006025.1/OG0007591.1/OG0010635.1	5	molecular_function	0.714286	0.000812744
GO:0003690	Common (4880)	double-stranded DNA binding	255	6152	292	7804	9.22769e-05	0.00189264	0.00162679	OG0000011.11/OG0000011.3/OG0000011.1/OG0000011.16/OG0000011.20/OG0000011.8/OG0000011.5/OG0000011.6/OG0000011.19/OG0000011.2/OG0000011.15/OG0000011.13/OG0000011.4/OG0000011.7/OG0000011.17/OG0000011.18/OG0000011.14/OG0000011.9/OG0000011.12/OG0000011.10/OG0000020.1/OG0000020.2/OG0000020.9/OG0000020.3/OG0000020.13/OG0000020.6/OG0000020.5/OG0000020.4/OG0000020.11/OG0000020.10/OG0000020.8/OG0000020.7/O…	255	molecular_function	0.873288	0.0414499
GO:0003690	Centipede-specific (1089)	double-stranded DNA binding	7	535	281	8124	0.999539	1	0.950412	OG0002186.1/OG0002287.1/OG0002658.1/OG0004837.1/OG0004956.1/OG0006836.1/OG0007594.1	7	molecular_function	0.024911	0.0130841
GO:0003690	Millipede-specific (1454)	double-stranded DNA binding	23	787	261	7393	0.861091	1	0.966855	OG0001662.2/OG0001662.1/OG0001924.1/OG0001940.1/OG0002257.2/OG0002257.1/OG0002270.1/OG0002270.2/OG0002633.1/OG0003125.1/OG0003257.1/OG0003335.1/OG0004795.1/OG0005075.1/OG0005534.1/OG0006253.1/OG0006761.1/OG0006781.1/OG0007186.1/OG0007744.1/OG0007753.1/OG0008455.1/OG0008800.1	23	molecular_function	0.0881226	0.0292249
GO:0003691	Common (4880)	double-stranded telomeric DNA binding	1	6152	1	7804	0.788314	0.968912	0.832812	OG0004011.1	1	molecular_function	1	0.000162549
GO:0003696	Millipede-specific (1454)	satellite DNA binding	1	787	3	7393	0.286601	0.978638	0.946201	OG0003125.1	1	molecular_function	0.333333	0.00127065
GO:0003696	Common (4880)	satellite DNA binding	2	6152	3	7804	0.884576	1	0.859533	OG0004404.1/OG0004426.1	2	molecular_function	0.666667	0.000325098
GO:0003697	Millipede-specific (1454)	single-stranded DNA binding	5	787	38	7393	0.380263	1	0.966855	OG0002970.1/OG0006050.1/OG0007744.1/OG0008455.1/OG0008509.1	5	molecular_function	0.131579	0.00635324
GO:0003697	Centipede-specific (1089)	single-stranded DNA binding	1	535	39	8124	0.930278	1	0.950412	OG0006719.1	1	molecular_function	0.025641	0.00186916
GO:0003697	Common (4880)	single-stranded DNA binding	31	6152	39	7804	0.553024	0.968912	0.832812	OG0000396.4/OG0000396.3/OG0000396.1/OG0000396.2/OG0000757.1/OG0000803.2/OG0000803.3/OG0000803.1/OG0000846.1/OG0000846.2/OG0001276.2/OG0001276.1/OG0001837.1/OG0001837.2/OG0003116.1/OG0003699.1/OG0003941.1/OG0004011.1/OG0004106.1/OG0004245.1/OG0004426.1/OG0005073.1/OG0005297.1/OG0005473.1/OG0006375.1/OG0006671.1/OG0006770.1/OG0006850.1/OG0007417.1/OG0007819.1/OG0008000.1	31	molecular_function	0.794872	0.00503901
GO:0003700	Millipede-specific (1454)	DNA-binding transcription factor activity	19	787	343	7393	0.999763	1	0.966855	OG0001924.1/OG0001940.1/OG0002257.2/OG0002257.1/OG0002633.1/OG0002952.2/OG0002952.1/OG0003151.1/OG0003257.1/OG0003335.1/OG0003596.1/OG0004456.1/OG0004779.1/OG0004795.1/OG0005534.1/OG0006253.1/OG0006735.1/OG0006781.1/OG0010621.1	19	molecular_function	0.0553936	0.0241423
GO:0003700	Common (4880)	DNA-binding transcription factor activity	314	6152	357	7804	3.2811e-06	0.000102547	8.81429e-05	OG0000011.11/OG0000011.3/OG0000011.1/OG0000011.16/OG0000011.20/OG0000011.8/OG0000011.5/OG0000011.6/OG0000011.19/OG0000011.2/OG0000011.15/OG0000011.13/OG0000011.4/OG0000011.7/OG0000011.17/OG0000011.18/OG0000011.14/OG0000011.9/OG0000011.12/OG0000011.10/OG0000020.1/OG0000020.2/OG0000020.9/OG0000020.3/OG0000020.13/OG0000020.6/OG0000020.5/OG0000020.4/OG0000020.11/OG0000020.10/OG0000020.8/OG0000020.7/O…	314	molecular_function	0.879552	0.0510403
GO:0003700	Centipede-specific (1089)	DNA-binding transcription factor activity	19	535	345	8124	0.824656	1	0.950412	OG0001920.1/OG0002186.1/OG0002287.1/OG0002527.1/OG0002658.1/OG0003454.1/OG0003959.1/OG0004501.1/OG0004837.1/OG0004956.1/OG0005596.1/OG0005606.1/OG0006184.1/OG0006389.1/OG0006412.1/OG0006836.1/OG0007594.1/OG0008269.1/OG0009738.1	19	molecular_function	0.0550725	0.035514
GO:0003707	Common (4880)	steroid hormone receptor activity	10	6152	10	7804	0.0925375	0.408534	0.351149	OG0000200.4/OG0000200.5/OG0000200.2/OG0000200.6/OG0000200.3/OG0000200.1/OG0000935.2/OG0000935.1/OG0002670.1/OG0002746.1	10	molecular_function	1	0.00162549
GO:0003712	Millipede-specific (1454)	transcription coregulator activity	11	787	129	7393	0.823086	1	0.966855	OG0004410.1/OG0004598.1/OG0004744.1/OG0005376.1/OG0005829.1/OG0006064.1/OG0007791.1/OG0007826.1/OG0008098.1/OG0008165.1/OG0008552.1	11	molecular_function	0.0852713	0.0139771
GO:0003712	Centipede-specific (1089)	transcription coregulator activity	10	535	129	8124	0.343463	0.99746	0.947998	OG0002011.1/OG0002011.2/OG0002287.1/OG0005548.1/OG0005776.1/OG0005822.1/OG0006184.1/OG0006594.1/OG0007344.1/OG0007594.1	10	molecular_function	0.0775194	0.0186916
GO:0003712	Common (4880)	transcription coregulator activity	110	6152	140	7804	0.57887	0.968912	0.832812	OG0000020.1/OG0000020.2/OG0000020.9/OG0000020.3/OG0000020.13/OG0000020.6/OG0000020.5/OG0000020.4/OG0000020.11/OG0000020.10/OG0000020.8/OG0000020.7/OG0000020.12/OG0000318.4/OG0000318.2/OG0000318.1/OG0000318.3/OG0000402.2/OG0000402.3/OG0000402.1/OG0000571.3/OG0000571.1/OG0000571.2/OG0000671.3/OG0000671.1/OG0000671.2/OG0000782.1/OG0000782.3/OG0000782.2/OG0000795.1/OG0000795.2/OG0000828.1/OG0000828.2…	110	molecular_function	0.785714	0.0178804
GO:0003713	Millipede-specific (1454)	transcription coactivator activity	4	787	61	7393	0.901783	1	0.966855	OG0005376.1/OG0005829.1/OG0007791.1/OG0008098.1	4	molecular_function	0.0655738	0.00508259
GO:0003713	Common (4880)	transcription coactivator activity	54	6152	68	7804	0.523822	0.968912	0.832812	OG0000020.1/OG0000020.2/OG0000020.9/OG0000020.3/OG0000020.13/OG0000020.6/OG0000020.5/OG0000020.4/OG0000020.11/OG0000020.10/OG0000020.8/OG0000020.7/OG0000020.12/OG0000318.4/OG0000318.2/OG0000318.1/OG0000318.3/OG0000571.3/OG0000571.1/OG0000571.2/OG0000828.1/OG0000828.2/OG0001087.1/OG0001087.2/OG0001120.2/OG0001120.1/OG0001712.1/OG0001712.2/OG0001860.2/OG0001860.1/OG0001972.1/OG0001972.2/OG0001980.1…	54	molecular_function	0.794118	0.00877763
GO:0003713	Centipede-specific (1089)	transcription coactivator activity	5	535	55	8124	0.294879	0.9399	0.893292	OG0002011.1/OG0002011.2/OG0002287.1/OG0006184.1/OG0007594.1	5	molecular_function	0.0909091	0.00934579
GO:0003714	Common (4880)	transcription corepressor activity	25	6152	33	7804	0.748592	0.968912	0.832812	OG0000402.2/OG0000402.3/OG0000402.1/OG0000671.3/OG0000671.1/OG0000671.2/OG0000795.1/OG0000795.2/OG0001792.2/OG0001792.1/OG0002075.2/OG0002075.1/OG0002774.2/OG0002774.1/OG0003333.1/OG0003855.1/OG0004287.1/OG0004306.1/OG0004351.1/OG0004425.1/OG0004656.1/OG0005158.1/OG0005238.1/OG0005413.1/OG0007241.1	25	molecular_function	0.757576	0.00406372
GO:0003714	Centipede-specific (1089)	transcription corepressor activity	1	535	33	8124	0.894879	1	0.950412	OG0007344.1	1	molecular_function	0.030303	0.00186916
GO:0003714	Millipede-specific (1454)	transcription corepressor activity	4	787	31	7393	0.42338	1	0.966855	OG0004410.1/OG0004598.1/OG0006064.1/OG0008165.1	4	molecular_function	0.129032	0.00508259
GO:0003723	Centipede-specific (1089)	RNA binding	46	535	543	8124	0.0441219	0.448761	0.426507	OG0001632.1/OG0001795.2/OG0001795.1/OG0002001.2/OG0002001.1/OG0002181.1/OG0002181.2/OG0002895.1/OG0003199.1/OG0003313.2/OG0003313.1/OG0003470.1/OG0003823.1/OG0004418.1/OG0004907.1/OG0005012.1/OG0005064.1/OG0005181.1/OG0005190.1/OG0005241.1/OG0005271.1/OG0005572.1/OG0005700.1/OG0005706.1/OG0005800.1/OG0005898.1/OG0005898.2/OG0005934.1/OG0006078.1/OG0006233.1/OG0006383.1/OG0006412.1/OG0006642.1/OG0…	46	molecular_function	0.0847145	0.0859813
GO:0003723	Millipede-specific (1454)	RNA binding	60	787	518	7393	0.256714	0.978638	0.946201	OG0000692.1/OG0000692.2/OG0000692.4/OG0000692.3/OG0001555.2/OG0001555.1/OG0001686.1/OG0001686.2/OG0002032.1/OG0002032.2/OG0002270.1/OG0002270.2/OG0002389.1/OG0002480.1/OG0002646.1/OG0003081.1/OG0003125.1/OG0004779.1/OG0004810.1/OG0004911.1/OG0005031.1/OG0005285.1/OG0005331.1/OG0005420.1/OG0005497.1/OG0005725.1/OG0005745.1/OG0005801.1/OG0005829.1/OG0005869.1/OG0005952.1/OG0006207.1/OG0006237.1/OG0…	60	molecular_function	0.11583	0.0762389
GO:0003723	Common (4880)	RNA binding	404	6152	537	7804	0.9838	1	0.859533	OG0000054.3/OG0000054.7/OG0000054.6/OG0000054.4/OG0000054.2/OG0000054.1/OG0000054.5/OG0000098.9/OG0000098.6/OG0000098.5/OG0000098.3/OG0000098.8/OG0000098.7/OG0000098.4/OG0000098.1/OG0000098.2/OG0000137.1/OG0000137.6/OG0000137.3/OG0000137.5/OG0000137.2/OG0000137.4/OG0000170.2/OG0000170.4/OG0000170.1/OG0000170.3/OG0000318.4/OG0000318.2/OG0000318.1/OG0000318.3/OG0000343.4/OG0000343.1/OG0000343.2/OG0…	404	molecular_function	0.752328	0.0656697
GO:0003724	Common (4880)	RNA helicase activity	53	6152	61	7804	0.0772485	0.365531	0.314186	OG0000264.2/OG0000264.1/OG0000264.4/OG0000264.3/OG0000618.2/OG0000618.1/OG0000618.3/OG0000695.2/OG0000695.3/OG0000695.1/OG0000741.2/OG0000741.1/OG0000741.3/OG0000932.3/OG0000932.1/OG0000932.2/OG0000942.2/OG0000942.3/OG0000942.1/OG0001172.2/OG0001172.1/OG0001360.2/OG0001360.1/OG0001964.1/OG0002116.2/OG0002116.1/OG0002810.1/OG0002954.1/OG0003266.2/OG0003266.1/OG0003918.1/OG0003958.1/OG0004235.1/OG0…	53	molecular_function	0.868852	0.00861508
GO:0003724	Millipede-specific (1454)	RNA helicase activity	7	787	55	7393	0.368718	1	0.966855	OG0005164.1/OG0005801.1/OG0006716.1/OG0006822.1/OG0007643.1/OG0007851.1/OG0008015.1	7	molecular_function	0.127273	0.00889454
GO:0003725	Common (4880)	double-stranded RNA binding	27	6152	27	7804	0.00160552	0.0195623	0.0168145	OG0000098.9/OG0000098.6/OG0000098.5/OG0000098.3/OG0000098.8/OG0000098.7/OG0000098.4/OG0000098.1/OG0000098.2/OG0000618.2/OG0000618.1/OG0000618.3/OG0000730.2/OG0000730.1/OG0001033.2/OG0001033.1/OG0001464.1/OG0001464.2/OG0002580.2/OG0002580.1/OG0002659.1/OG0003779.1/OG0004423.1/OG0004428.1/OG0005144.1/OG0007173.1/OG0008083.1	27	molecular_function	1	0.00438882
GO:0003726	Common (4880)	double-stranded RNA adenosine deaminase activity	11	6152	11	7804	0.0729234	0.349018	0.299993	OG0000098.9/OG0000098.6/OG0000098.5/OG0000098.3/OG0000098.8/OG0000098.7/OG0000098.4/OG0000098.1/OG0000098.2/OG0000730.2/OG0000730.1	11	molecular_function	1	0.00178804
GO:0003727	Millipede-specific (1454)	single-stranded RNA binding	2	787	27	7393	0.798632	1	0.966855	OG0005031.1/OG0006495.1	2	molecular_function	0.0740741	0.0025413
GO:0003727	Common (4880)	single-stranded RNA binding	24	6152	29	7804	0.401761	0.915255	0.786692	OG0000396.4/OG0000396.3/OG0000396.1/OG0000396.2/OG0000834.2/OG0000834.1/OG0001033.2/OG0001033.1/OG0001243.2/OG0001243.1/OG0001464.1/OG0001464.2/OG0001616.1/OG0001616.2/OG0001670.2/OG0001670.1/OG0003031.1/OG0003972.1/OG0004068.1/OG0004371.1/OG0004796.1/OG0006052.1/OG0007074.1/OG0007132.1	24	molecular_function	0.827586	0.00390117
GO:0003727	Centipede-specific (1089)	single-stranded RNA binding	3	535	29	8124	0.297887	0.942967	0.896207	OG0001795.2/OG0001795.1/OG0006412.1	3	molecular_function	0.103448	0.00560748
GO:0003729	Centipede-specific (1089)	mRNA binding	12	535	203	8124	0.69373	1	0.950412	OG0001795.2/OG0001795.1/OG0003470.1/OG0005064.1/OG0005190.1/OG0005706.1/OG0005800.1/OG0006078.1/OG0007144.1/OG0007742.1/OG0008563.1/OG0009134.1	12	molecular_function	0.0591133	0.0224299
GO:0003729	Common (4880)	mRNA binding	168	6152	204	7804	0.121557	0.491067	0.422088	OG0000098.9/OG0000098.6/OG0000098.5/OG0000098.3/OG0000098.8/OG0000098.7/OG0000098.4/OG0000098.1/OG0000098.2/OG0000137.1/OG0000137.6/OG0000137.3/OG0000137.5/OG0000137.2/OG0000137.4/OG0000318.4/OG0000318.2/OG0000318.1/OG0000318.3/OG0000343.4/OG0000343.1/OG0000343.2/OG0000343.3/OG0000396.4/OG0000396.3/OG0000396.1/OG0000396.2/OG0000446.3/OG0000446.2/OG0000446.1/OG0000490.2/OG0000490.1/OG0000502.2/OG0…	168	molecular_function	0.823529	0.0273082
GO:0003729	Millipede-specific (1454)	mRNA binding	18	787	183	7393	0.676109	1	0.966855	OG0002032.1/OG0002032.2/OG0002270.1/OG0002270.2/OG0002646.1/OG0003125.1/OG0005031.1/OG0005331.1/OG0005420.1/OG0005829.1/OG0006495.1/OG0006708.1/OG0006830.1/OG0007155.1/OG0007355.1/OG0008109.1/OG0009053.1/OG0009119.1	18	molecular_function	0.0983607	0.0228717
GO:0003730	Common (4880)	mRNA 3'-UTR binding	41	6152	46	7804	0.0551676	0.292474	0.251392	OG0000137.1/OG0000137.6/OG0000137.3/OG0000137.5/OG0000137.2/OG0000137.4/OG0000396.4/OG0000396.3/OG0000396.1/OG0000396.2/OG0000502.2/OG0000502.1/OG0000502.3/OG0000636.3/OG0000636.1/OG0000636.2/OG0000785.1/OG0000785.2/OG0001243.2/OG0001243.1/OG0001278.2/OG0001278.1/OG0001355.2/OG0001355.1/OG0001523.1/OG0001523.2/OG0001694.2/OG0001694.1/OG0001706.1/OG0001706.2/OG0001982.1/OG0002369.1/OG0003133.1/OG0…	41	molecular_function	0.891304	0.0066645
GO:0003730	Centipede-specific (1089)	mRNA 3'-UTR binding	3	535	45	8124	0.576611	1	0.950412	OG0001795.2/OG0001795.1/OG0008563.1	3	molecular_function	0.0666667	0.00560748
GO:0003730	Millipede-specific (1454)	mRNA 3'-UTR binding	2	787	38	7393	0.923786	1	0.966855	OG0002032.1/OG0002032.2	2	molecular_function	0.0526316	0.0025413
GO:0003735	Millipede-specific (1454)	structural constituent of ribosome	43	787	161	7393	6.06858e-09	9.95449e-06	9.62455e-06	OG0001460.3/OG0001460.1/OG0001460.2/OG0001605.2/OG0001605.1/OG0001605.3/OG0003927.1/OG0003927.2/OG0004734.1/OG0004808.1/OG0004989.1/OG0005285.1/OG0005288.1/OG0005557.1/OG0005725.1/OG0005745.1/OG0005866.1/OG0006154.1/OG0006237.1/OG0006285.1/OG0006738.1/OG0006797.1/OG0006830.1/OG0006882.1/OG0006884.1/OG0006974.1/OG0007256.1/OG0007289.1/OG0007598.1/OG0007709.1/OG0007979.1/OG0008045.1/OG0008085.1/OG0…	43	molecular_function	0.267081	0.0546379
GO:0003735	Centipede-specific (1089)	structural constituent of ribosome	24	535	154	8124	6.24876e-05	0.00345765	0.00328619	OG0000377.1/OG0000377.3/OG0000377.2/OG0002001.2/OG0002001.1/OG0002895.1/OG0004907.1/OG0006018.1/OG0006233.1/OG0006642.1/OG0007286.1/OG0007523.1/OG0007674.1/OG0007679.1/OG0007697.1/OG0007846.1/OG0008026.1/OG0008050.1/OG0008215.1/OG0008250.1/OG0008478.1/OG0008520.1/OG0008567.1/OG0010823.1	24	molecular_function	0.155844	0.0448598
GO:0003735	Common (4880)	structural constituent of ribosome	83	6152	161	7804	1	1	0.859533	OG0000333.4/OG0000333.2/OG0000333.1/OG0000333.3/OG0000433.3/OG0000433.2/OG0000433.1/OG0000580.2/OG0000580.1/OG0000580.3/OG0001501.1/OG0001602.1/OG0001744.1/OG0002785.2/OG0002785.1/OG0003147.1/OG0003396.1/OG0003466.1/OG0003597.1/OG0003725.1/OG0003931.1/OG0004539.1/OG0004621.1/OG0004780.1/OG0004920.1/OG0004944.1/OG0004954.1/OG0004994.1/OG0005025.1/OG0005152.1/OG0005254.1/OG0005258.1/OG0005303.1/OG0…	83	molecular_function	0.515528	0.0134915
GO:0003743	Millipede-specific (1454)	translation initiation factor activity	1	787	42	7393	0.991272	1	0.966855	OG0007355.1	1	molecular_function	0.0238095	0.00127065
GO:0003743	Centipede-specific (1089)	translation initiation factor activity	4	535	52	8124	0.450361	1	0.950412	OG0005181.1/OG0005241.1/OG0006078.1/OG0007752.1	4	molecular_function	0.0769231	0.00747664
GO:0003743	Common (4880)	translation initiation factor activity	37	6152	45	7804	0.365407	0.908295	0.78071	OG0000170.2/OG0000170.4/OG0000170.1/OG0000170.3/OG0000556.3/OG0000556.1/OG0000556.2/OG0000741.2/OG0000741.1/OG0000741.3/OG0000763.1/OG0000763.2/OG0001464.1/OG0001464.2/OG0003095.1/OG0004137.1/OG0004234.1/OG0004409.1/OG0004484.1/OG0004583.1/OG0004589.1/OG0004792.1/OG0005131.1/OG0005171.1/OG0005514.1/OG0006000.1/OG0006157.1/OG0006226.1/OG0006437.1/OG0006903.1/OG0007140.1/OG0007167.1/OG0007202.1/OG0…	37	molecular_function	0.822222	0.0060143
GO:0003746	Centipede-specific (1089)	translation elongation factor activity	4	535	14	8124	0.0109471	0.179568	0.170663	OG0003199.1/OG0003823.1/OG0005700.1/OG0009754.1	4	molecular_function	0.285714	0.00747664
GO:0003746	Common (4880)	translation elongation factor activity	9	6152	14	7804	0.943994	1	0.859533	OG0000607.1/OG0000607.2/OG0001389.1/OG0001452.1/OG0001850.1/OG0001850.2/OG0003143.1/OG0005564.1/OG0006185.1	9	molecular_function	0.642857	0.00146294
GO:0003747	Millipede-specific (1454)	translation release factor activity	2	787	6	7393	0.127121	0.702326	0.679047	OG0004911.1/OG0006951.1	2	molecular_function	0.333333	0.0025413
GO:0003747	Common (4880)	translation release factor activity	3	6152	5	7804	0.932773	1	0.859533	OG0000781.2/OG0000781.1/OG0005319.1	3	molecular_function	0.6	0.000487646
GO:0003755	Millipede-specific (1454)	peptidyl-prolyl cis-trans isomerase activity	3	787	22	7393	0.42012	1	0.966855	OG0003415.1/OG0007220.1/OG0007234.1	3	molecular_function	0.136364	0.00381194
GO:0003755	Common (4880)	peptidyl-prolyl cis-trans isomerase activity	20	6152	24	7804	0.403747	0.915255	0.786692	OG0000276.4/OG0000276.1/OG0000276.2/OG0000276.3/OG0000343.4/OG0000343.1/OG0000343.2/OG0000343.3/OG0001322.1/OG0001322.2/OG0001853.2/OG0001853.1/OG0003952.1/OG0005002.1/OG0005691.1/OG0005702.1/OG0006733.1/OG0007165.1/OG0007284.1/OG0007587.1	20	molecular_function	0.833333	0.00325098
GO:0003756	Common (4880)	protein disulfide isomerase activity	25	6152	27	7804	0.0542456	0.289595	0.248916	OG0000076.4/OG0000076.7/OG0000076.9/OG0000076.3/OG0000076.5/OG0000076.6/OG0000076.10/OG0000076.1/OG0000076.8/OG0000076.2/OG0000426.3/OG0000426.1/OG0000426.2/OG0001156.2/OG0001156.1/OG0001946.2/OG0001946.1/OG0002881.1/OG0003666.1/OG0003677.1/OG0005426.1/OG0005965.1/OG0006517.1/OG0007249.1/OG0007331.1	25	molecular_function	0.925926	0.00406372
GO:0003756	Millipede-specific (1454)	protein disulfide isomerase activity	2	787	28	7393	0.815038	1	0.966855	OG0005886.1/OG0006803.1	2	molecular_function	0.0714286	0.0025413
GO:0003774	Common (4880)	motor activity	62	6152	68	7804	0.0056053	0.0539962	0.0464116	OG0000038.11/OG0000038.6/OG0000038.9/OG0000038.12/OG0000038.2/OG0000038.8/OG0000038.10/OG0000038.7/OG0000038.1/OG0000038.4/OG0000038.5/OG0000038.3/OG0000172.3/OG0000172.4/OG0000172.2/OG0000172.1/OG0000187.6/OG0000187.5/OG0000187.4/OG0000187.3/OG0000187.1/OG0000187.2/OG0000456.4/OG0000456.2/OG0000456.3/OG0000456.1/OG0000904.2/OG0000904.3/OG0000904.1/OG0000917.2/OG0000917.1/OG0000971.1/OG0000971.2/…	62	molecular_function	0.911765	0.010078
GO:0003774	Millipede-specific (1454)	motor activity	3	787	62	7393	0.967688	1	0.966855	OG0004688.1/OG0006299.1/OG0008170.1	3	molecular_function	0.0483871	0.00381194
GO:0003777	Millipede-specific (1454)	microtubule motor activity	3	787	54	7393	0.937058	1	0.966855	OG0004688.1/OG0006299.1/OG0008170.1	3	molecular_function	0.0555556	0.00381194
GO:0003777	Common (4880)	microtubule motor activity	54	6152	58	7804	0.00291865	0.0320693	0.0275646	OG0000038.11/OG0000038.6/OG0000038.9/OG0000038.12/OG0000038.2/OG0000038.8/OG0000038.10/OG0000038.7/OG0000038.1/OG0000038.4/OG0000038.5/OG0000038.3/OG0000187.6/OG0000187.5/OG0000187.4/OG0000187.3/OG0000187.1/OG0000187.2/OG0000456.4/OG0000456.2/OG0000456.3/OG0000456.1/OG0000904.2/OG0000904.3/OG0000904.1/OG0000971.1/OG0000971.2/OG0000971.3/OG0001169.2/OG0001169.1/OG0001212.2/OG0001212.1/OG0001571.3/…	54	molecular_function	0.931034	0.00877763
GO:0003779	Millipede-specific (1454)	actin binding	15	787	161	7393	0.746666	1	0.966855	OG0000198.3/OG0000198.5/OG0000198.4/OG0000198.2/OG0000198.1/OG0002653.1/OG0003300.1/OG0004052.1/OG0004401.1/OG0004698.1/OG0005295.1/OG0005534.1/OG0006512.1/OG0006856.1/OG0008034.1	15	molecular_function	0.0931677	0.0190597
GO:0003779	Common (4880)	actin binding	152	6152	178	7804	0.0160834	0.120503	0.103576	OG0000172.3/OG0000172.4/OG0000172.2/OG0000172.1/OG0000222.2/OG0000222.1/OG0000222.4/OG0000222.5/OG0000222.3/OG0000242.3/OG0000242.5/OG0000242.2/OG0000242.4/OG0000242.1/OG0000283.4/OG0000283.3/OG0000283.1/OG0000283.2/OG0000316.4/OG0000316.2/OG0000316.5/OG0000316.1/OG0000316.3/OG0000381.3/OG0000381.4/OG0000381.1/OG0000381.2/OG0000386.3/OG0000386.1/OG0000386.4/OG0000386.2/OG0000389.2/OG0000389.3/OG0…	152	molecular_function	0.853933	0.0247074
GO:0003779	Centipede-specific (1089)	actin binding	4	535	177	8124	0.997805	1	0.950412	OG0001398.1/OG0001758.1/OG0002628.2/OG0002628.1	4	molecular_function	0.0225989	0.00747664
GO:0003796	Common (4880)	lysozyme activity	8	6152	8	7804	0.148996	0.546114	0.469403	OG0000313.1/OG0000313.5/OG0000313.4/OG0000313.3/OG0000313.2/OG0000736.2/OG0000736.3/OG0000736.1	8	molecular_function	1	0.00130039
GO:0003810	Common (4880)	protein-glutamine gamma-glutamyltransferase activity	3	6152	4	7804	0.801033	0.968912	0.832812	OG0000410.3/OG0000410.2/OG0000410.1	3	molecular_function	0.75	0.000487646
GO:0003823	Common (4880)	antigen binding	7	6152	10	7804	0.857786	1	0.859533	OG0000327.4/OG0000327.3/OG0000327.1/OG0000327.2/OG0000617.1/OG0000617.2/OG0000617.3	7	molecular_function	0.7	0.00113784
GO:0003824	Centipede-specific (1089)	catalytic activity	169	535	3105	8124	0.999595	1	0.950412	OG0000216.1/OG0000216.2/OG0000266.6/OG0000266.3/OG0000266.5/OG0000266.1/OG0000266.2/OG0000266.4/OG0000279.4/OG0000279.1/OG0000279.6/OG0000279.2/OG0000279.9/OG0000279.3/OG0000279.8/OG0000279.5/OG0000279.7/OG0000411.1/OG0000411.2/OG0000452.1/OG0000452.4/OG0000452.3/OG0000452.2/OG0000534.4/OG0000534.3/OG0000534.5/OG0000534.2/OG0000534.1/OG0000572.2/OG0000572.1/OG0000578.1/OG0000705.3/OG0000705.2/OG0…	169	molecular_function	0.0544283	0.315888
GO:0003824	Millipede-specific (1454)	catalytic activity	311	787	2878	7393	0.373923	1	0.966855	OG0000302.7/OG0000302.3/OG0000302.2/OG0000302.6/OG0000302.1/OG0000302.5/OG0000302.4/OG0000407.6/OG0000407.3/OG0000407.1/OG0000407.5/OG0000407.4/OG0000407.2/OG0000408.2/OG0000408.1/OG0000408.3/OG0000408.4/OG0000408.5/OG0000415.3/OG0000415.1/OG0000415.2/OG0000494.1/OG0000494.2/OG0000494.3/OG0000494.4/OG0000612.2/OG0000612.3/OG0000612.1/OG0000835.3/OG0000835.2/OG0000835.1/OG0000850.3/OG0000850.1/OG0…	311	molecular_function	0.108061	0.395172
GO:0003824	Common (4880)	catalytic activity	2411	6152	2981	7804	0.000261952	0.00437105	0.00375706	OG0000007.1/OG0000007.3/OG0000007.2/OG0000007.9/OG0000007.4/OG0000007.14/OG0000007.11/OG0000007.6/OG0000007.5/OG0000007.10/OG0000007.22/OG0000007.7/OG0000007.12/OG0000007.8/OG0000007.18/OG0000007.16/OG0000007.25/OG0000007.23/OG0000007.13/OG0000007.24/OG0000007.17/OG0000007.19/OG0000007.15/OG0000007.21/OG0000007.20/OG0000010.2/OG0000010.4/OG0000010.6/OG0000010.7/OG0000010.13/OG0000010.12/OG0000010…	2411	molecular_function	0.808789	0.391905
GO:0003827	Common (4880)	alpha-1,3-mannosylglycoprotein 2-beta-N-acetylglucosaminyltransferase activity	1	6152	1	7804	0.788314	0.968912	0.832812	OG0003046.1	1	molecular_function	1	0.000162549
GO:0003832	Common (4880)	beta-alanyl-dopamine hydrolase activity	1	6152	1	7804	0.788314	0.968912	0.832812	OG0002944.1	1	molecular_function	1	0.000162549
GO:0003833	Centipede-specific (1089)	beta-alanyl-dopamine synthase activity	3	535	3	8124	0.000284101	0.010527	0.010005	OG0000821.1/OG0000821.3/OG0000821.2	3	molecular_function	1	0.00560748
GO:0003834	Common (4880)	beta-carotene 15,15'-monooxygenase activity	3	6152	3	7804	0.489838	0.96084	0.825874	OG0000348.2/OG0000348.1/OG0000348.3	3	molecular_function	1	0.000487646
GO:0003835	Centipede-specific (1089)	beta-galactoside alpha-2,6-sialyltransferase activity	1	535	1	8124	0.0658543	0.448761	0.426507	OG0006692.1	1	molecular_function	1	0.00186916
GO:0003837	Common (4880)	beta-ureidopropionase activity	1	6152	1	7804	0.788314	0.968912	0.832812	OG0005495.1	1	molecular_function	1	0.000162549
GO:0003839	Common (4880)	gamma-glutamylcyclotransferase activity	2	6152	3	7804	0.884576	1	0.859533	OG0001911.2/OG0001911.1	2	molecular_function	0.666667	0.000325098
GO:0003842	Common (4880)	1-pyrroline-5-carboxylate dehydrogenase activity	2	6152	2	7804	0.621417	0.968912	0.832812	OG0001606.2/OG0001606.1	2	molecular_function	1	0.000325098
GO:0003857	Common (4880)	3-hydroxyacyl-CoA dehydrogenase activity	2	6152	3	7804	0.884576	1	0.859533	OG0004304.1/OG0005361.1	2	molecular_function	0.666667	0.000325098
GO:0003863	Common (4880)	3-methyl-2-oxobutanoate dehydrogenase (2-methylpropanoyl-transferring) activity	2	6152	2	7804	0.621417	0.968912	0.832812	OG0005488.1/OG0008177.1	2	molecular_function	1	0.000325098
GO:0003867	Millipede-specific (1454)	4-aminobutyrate transaminase activity	2	787	2	7393	0.0113192	0.243239	0.235177	OG0002078.2/OG0002078.1	2	molecular_function	1	0.0025413
GO:0003868	Common (4880)	4-hydroxyphenylpyruvate dioxygenase activity	1	6152	1	7804	0.788314	0.968912	0.832812	OG0002573.1	1	molecular_function	1	0.000162549
GO:0003870	Common (4880)	5-aminolevulinate synthase activity	1	6152	1	7804	0.788314	0.968912	0.832812	OG0002556.1	1	molecular_function	1	0.000162549
GO:0003872	Common (4880)	6-phosphofructokinase activity	2	6152	2	7804	0.621417	0.968912	0.832812	OG0001572.2/OG0001572.1	2	molecular_function	1	0.000325098
GO:0003873	Common (4880)	6-phosphofructo-2-kinase activity	2	6152	2	7804	0.621417	0.968912	0.832812	OG0001863.2/OG0001863.1	2	molecular_function	1	0.000325098
GO:0003878	Millipede-specific (1454)	ATP citrate synthase activity	2	787	2	7393	0.0113192	0.243239	0.235177	OG0003102.2/OG0003102.1	2	molecular_function	1	0.0025413
GO:0003880	Centipede-specific (1089)	protein C-terminal carboxyl O-methyltransferase activity	1	535	1	8124	0.0658543	0.448761	0.426507	OG0007238.1	1	molecular_function	1	0.00186916
GO:0003881	Millipede-specific (1454)	CDP-diacylglycerol-inositol 3-phosphatidyltransferase activity	1	787	1	7393	0.106452	0.63267	0.6117	OG0007332.1	1	molecular_function	1	0.00127065
GO:0003883	Common (4880)	CTP synthase activity	3	6152	3	7804	0.489838	0.96084	0.825874	OG0000557.3/OG0000557.2/OG0000557.1	3	molecular_function	1	0.000487646
GO:0003884	Common (4880)	D-amino-acid oxidase activity	2	6152	2	7804	0.621417	0.968912	0.832812	OG0000747.1/OG0000747.2	2	molecular_function	1	0.000325098
GO:0003886	Common (4880)	DNA (cytosine-5-)-methyltransferase activity	1	6152	1	7804	0.788314	0.968912	0.832812	OG0007432.1	1	molecular_function	1	0.000162549
GO:0003887	Common (4880)	DNA-directed DNA polymerase activity	13	6152	16	7804	0.551416	0.968912	0.832812	OG0000942.2/OG0000942.3/OG0000942.1/OG0001837.1/OG0001837.2/OG0002223.1/OG0002941.2/OG0002941.1/OG0003431.1/OG0004119.1/OG0004723.1/OG0005090.1/OG0007819.1	13	molecular_function	0.8125	0.00211313
GO:0003887	Millipede-specific (1454)	DNA-directed DNA polymerase activity	2	787	17	7393	0.553809	1	0.966855	OG0003978.1/OG0006374.1	2	molecular_function	0.117647	0.0025413
GO:0003896	Common (4880)	DNA primase activity	1	6152	1	7804	0.788314	0.968912	0.832812	OG0007819.1	1	molecular_function	1	0.000162549
GO:0003899	Common (4880)	DNA-directed 5'-3' RNA polymerase activity	9	6152	14	7804	0.943994	1	0.859533	OG0003457.1/OG0004293.1/OG0004757.1/OG0005402.1/OG0005720.1/OG0006516.1/OG0006650.1/OG0007756.1/OG0007819.1	9	molecular_function	0.642857	0.00146294
GO:0003899	Centipede-specific (1089)	DNA-directed 5'-3' RNA polymerase activity	1	535	14	8124	0.614999	1	0.950412	OG0007667.1	1	molecular_function	0.0714286	0.00186916
GO:0003899	Millipede-specific (1454)	DNA-directed 5'-3' RNA polymerase activity	2	787	14	7393	0.448287	1	0.966855	OG0003746.1/OG0007691.1	2	molecular_function	0.142857	0.0025413
GO:0003906	Centipede-specific (1089)	DNA-(apurinic or apyrimidinic site) endonuclease activity	1	535	6	8124	0.335597	0.97804	0.929542	OG0003060.1	1	molecular_function	0.166667	0.00186916
GO:0003906	Common (4880)	DNA-(apurinic or apyrimidinic site) endonuclease activity	4	6152	7	7804	0.959579	1	0.859533	OG0006790.1/OG0007218.1/OG0007604.1/OG0007836.1	4	molecular_function	0.571429	0.000650195
GO:0003906	Millipede-specific (1454)	DNA-(apurinic or apyrimidinic site) endonuclease activity	2	787	8	7393	0.206239	0.83876	0.81096	OG0006285.1/OG0008227.1	2	molecular_function	0.25	0.0025413
GO:0003908	Millipede-specific (1454)	methylated-DNA-[protein]-cysteine S-methyltransferase activity	3	787	3	7393	0.00120221	0.0616259	0.0595833	OG0000850.3/OG0000850.1/OG0000850.2	3	molecular_function	1	0.00381194
GO:0003909	Common (4880)	DNA ligase activity	4	6152	6	7804	0.88632	1	0.859533	OG0002796.1/OG0003496.1/OG0004333.1/OG0005035.1	4	molecular_function	0.666667	0.000650195
GO:0003910	Common (4880)	DNA ligase (ATP) activity	4	6152	6	7804	0.88632	1	0.859533	OG0002796.1/OG0003496.1/OG0004333.1/OG0005035.1	4	molecular_function	0.666667	0.000650195
GO:0003916	Millipede-specific (1454)	DNA topoisomerase activity	2	787	6	7393	0.127121	0.702326	0.679047	OG0003125.1/OG0007654.1	2	molecular_function	0.333333	0.0025413
GO:0003916	Common (4880)	DNA topoisomerase activity	4	6152	6	7804	0.88632	1	0.859533	OG0004404.1/OG0004650.1/OG0005879.1/OG0005995.1	4	molecular_function	0.666667	0.000650195
GO:0003917	Common (4880)	DNA topoisomerase type I (single strand cut, ATP-independent) activity	2	6152	2	7804	0.621417	0.968912	0.832812	OG0005879.1/OG0005995.1	2	molecular_function	1	0.000325098
GO:0003918	Millipede-specific (1454)	DNA topoisomerase type II (double strand cut, ATP-hydrolyzing) activity	2	787	3	7393	0.0315531	0.443636	0.428932	OG0003125.1/OG0007654.1	2	molecular_function	0.666667	0.0025413
GO:0003918	Common (4880)	DNA topoisomerase type II (double strand cut, ATP-hydrolyzing) activity	1	6152	3	7804	0.990528	1	0.859533	OG0004404.1	1	molecular_function	0.333333	0.000162549
GO:0003919	Common (4880)	FMN adenylyltransferase activity	2	6152	2	7804	0.621417	0.968912	0.832812	OG0002956.1/OG0002956.2	2	molecular_function	1	0.000325098
GO:0003921	Millipede-specific (1454)	GMP synthase activity	1	787	1	7393	0.106452	0.63267	0.6117	OG0003238.1	1	molecular_function	1	0.00127065
GO:0003922	Millipede-specific (1454)	GMP synthase (glutamine-hydrolyzing) activity	1	787	1	7393	0.106452	0.63267	0.6117	OG0003238.1	1	molecular_function	1	0.00127065
GO:0003923	Common (4880)	GPI-anchor transamidase activity	1	6152	1	7804	0.788314	0.968912	0.832812	OG0007323.1	1	molecular_function	1	0.000162549
GO:0003924	Common (4880)	GTPase activity	102	6152	127	7804	0.388108	0.912134	0.784009	OG0000015.9/OG0000015.11/OG0000015.13/OG0000015.6/OG0000015.3/OG0000015.7/OG0000015.4/OG0000015.5/OG0000015.8/OG0000015.14/OG0000015.1/OG0000015.2/OG0000015.12/OG0000015.10/OG0000299.2/OG0000299.4/OG0000299.3/OG0000299.1/OG0000351.4/OG0000351.3/OG0000351.1/OG0000351.2/OG0000389.2/OG0000389.3/OG0000389.1/OG0000400.4/OG0000400.1/OG0000400.3/OG0000400.2/OG0000418.4/OG0000418.3/OG0000418.2/OG0000418.…	102	molecular_function	0.80315	0.01658
GO:0003924	Centipede-specific (1089)	GTPase activity	8	535	115	8124	0.489447	1	0.950412	OG0002676.1/OG0003080.1/OG0005439.1/OG0005442.1/OG0005442.2/OG0005609.1/OG0007382.1/OG0009157.1	8	molecular_function	0.0695652	0.0149533
GO:0003924	Millipede-specific (1454)	GTPase activity	13	787	127	7393	0.603106	1	0.966855	OG0001966.2/OG0001966.1/OG0002353.1/OG0003668.1/OG0003797.1/OG0005441.1/OG0006061.1/OG0006653.1/OG0006855.1/OG0007566.1/OG0007586.1/OG0008751.1/OG0008842.1	13	molecular_function	0.102362	0.0165184
GO:0003933	Common (4880)	GTP cyclohydrolase activity	2	6152	2	7804	0.621417	0.968912	0.832812	OG0001440.1/OG0001440.2	2	molecular_function	1	0.000325098
GO:0003934	Common (4880)	GTP cyclohydrolase I activity	2	6152	2	7804	0.621417	0.968912	0.832812	OG0001440.1/OG0001440.2	2	molecular_function	1	0.000325098
GO:0003938	Common (4880)	IMP dehydrogenase activity	2	6152	2	7804	0.621417	0.968912	0.832812	OG0001245.2/OG0001245.1	2	molecular_function	1	0.000325098
GO:0003940	Common (4880)	L-iduronidase activity	1	6152	1	7804	0.788314	0.968912	0.832812	OG0005872.1	1	molecular_function	1	0.000162549
GO:0003948	Centipede-specific (1089)	N4-(beta-N-acetylglucosaminyl)-L-asparaginase activity	2	535	2	8124	0.00432921	0.0863761	0.0820929	OG0002172.1/OG0002172.2	2	molecular_function	1	0.00373832
GO:0003950	Common (4880)	NAD+ ADP-ribosyltransferase activity	3	6152	5	7804	0.932773	1	0.859533	OG0003953.1/OG0004333.1/OG0005035.1	3	molecular_function	0.6	0.000487646
GO:0003951	Common (4880)	NAD+ kinase activity	2	6152	2	7804	0.621417	0.968912	0.832812	OG0004925.1/OG0006742.1	2	molecular_function	1	0.000325098
GO:0003952	Common (4880)	NAD+ synthase (glutamine-hydrolyzing) activity	1	6152	1	7804	0.788314	0.968912	0.832812	OG0006498.1	1	molecular_function	1	0.000162549
GO:0003954	Centipede-specific (1089)	NADH dehydrogenase activity	2	535	31	8124	0.615017	1	0.950412	OG0007724.1/OG0009069.1	2	molecular_function	0.0645161	0.00373832
GO:0003954	Common (4880)	NADH dehydrogenase activity	18	6152	32	7804	0.998976	1	0.859533	OG0001191.1/OG0001191.2/OG0001328.2/OG0001328.1/OG0003042.2/OG0003042.1/OG0005958.1/OG0006224.1/OG0006431.1/OG0006460.1/OG0006619.1/OG0006869.1/OG0006923.1/OG0007054.1/OG0007283.1/OG0007409.1/OG0008143.1/OG0008453.1	18	molecular_function	0.5625	0.00292588
GO:0003954	Millipede-specific (1454)	NADH dehydrogenase activity	8	787	32	7393	0.0164373	0.311107	0.300795	OG0006213.1/OG0006966.1/OG0007313.1/OG0007576.1/OG0008072.1/OG0008158.1/OG0008435.1/OG0008757.1	8	molecular_function	0.25	0.0101652
GO:0003956	Common (4880)	NAD(P)+-protein-arginine ADP-ribosyltransferase activity	6	6152	6	7804	0.239867	0.713825	0.613557	OG0000400.4/OG0000400.1/OG0000400.3/OG0000400.2/OG0001153.2/OG0001153.1	6	molecular_function	1	0.000975293
GO:0003958	Common (4880)	NADPH-hemoprotein reductase activity	5	6152	6	7804	0.626651	0.968912	0.832812	OG0000538.3/OG0000538.2/OG0000538.4/OG0000538.1/OG0008032.1	5	molecular_function	0.833333	0.000812744
GO:0003962	Common (4880)	cystathionine gamma-synthase activity	3	6152	3	7804	0.489838	0.96084	0.825874	OG0000723.3/OG0000723.2/OG0000723.1	3	molecular_function	1	0.000487646
GO:0003963	Millipede-specific (1454)	RNA-3'-phosphate cyclase activity	1	787	1	7393	0.106452	0.63267	0.6117	OG0005167.1	1	molecular_function	1	0.00127065
GO:0003974	Common (4880)	UDP-N-acetylglucosamine 4-epimerase activity	2	6152	2	7804	0.621417	0.968912	0.832812	OG0000703.2/OG0000703.1	2	molecular_function	1	0.000325098
GO:0003975	Common (4880)	UDP-N-acetylglucosamine-dolichyl-phosphate N-acetylglucosaminephosphotransferase activity	1	6152	1	7804	0.788314	0.968912	0.832812	OG0006615.1	1	molecular_function	1	0.000162549
GO:0003977	Common (4880)	UDP-N-acetylglucosamine diphosphorylase activity	1	6152	1	7804	0.788314	0.968912	0.832812	OG0003819.1	1	molecular_function	1	0.000162549
GO:0003978	Common (4880)	UDP-glucose 4-epimerase activity	2	6152	2	7804	0.621417	0.968912	0.832812	OG0000703.2/OG0000703.1	2	molecular_function	1	0.000325098
GO:0003979	Common (4880)	UDP-glucose 6-dehydrogenase activity	2	6152	2	7804	0.621417	0.968912	0.832812	OG0001045.2/OG0001045.1	2	molecular_function	1	0.000325098
GO:0003980	Common (4880)	UDP-glucose:glycoprotein glucosyltransferase activity	1	6152	1	7804	0.788314	0.968912	0.832812	OG0002624.1	1	molecular_function	1	0.000162549
GO:0003983	Common (4880)	UTP:glucose-1-phosphate uridylyltransferase activity	1	6152	1	7804	0.788314	0.968912	0.832812	OG0003117.1	1	molecular_function	1	0.000162549
GO:0003985	Common (4880)	acetyl-CoA C-acetyltransferase activity	6	6152	6	7804	0.239867	0.713825	0.613557	OG0000387.2/OG0000387.1/OG0000387.4/OG0000387.3/OG0001751.2/OG0001751.1	6	molecular_function	1	0.000975293
GO:0003988	Common (4880)	acetyl-CoA C-acyltransferase activity	7	6152	8	7804	0.46944	0.96084	0.825874	OG0000387.2/OG0000387.1/OG0000387.4/OG0000387.3/OG0001751.2/OG0001751.1/OG0005361.1	7	molecular_function	0.875	0.00113784
GO:0003990	Common (4880)	acetylcholinesterase activity	2	6152	3	7804	0.884576	1	0.859533	OG0000207.1/OG0000207.2	2	molecular_function	0.666667	0.000325098
GO:0003993	Common (4880)	acid phosphatase activity	7	6152	7	7804	0.189051	0.631132	0.542479	OG0000425.1/OG0000425.3/OG0000425.2/OG0001402.1/OG0001402.2/OG0003476.2/OG0003476.1	7	molecular_function	1	0.00113784
GO:0003994	Common (4880)	aconitate hydratase activity	4	6152	4	7804	0.386106	0.908295	0.78071	OG0001608.2/OG0001608.1/OG0001666.2/OG0001666.1	4	molecular_function	1	0.000650195
GO:0003995	Common (4880)	acyl-CoA dehydrogenase activity	7	6152	11	7804	0.937564	1	0.859533	OG0000691.2/OG0000691.1/OG0001268.1/OG0001268.2/OG0002412.2/OG0002412.1/OG0004264.1	7	molecular_function	0.636364	0.00113784
GO:0003995	Millipede-specific (1454)	acyl-CoA dehydrogenase activity	4	787	11	7393	0.0228106	0.388076	0.375214	OG0002159.2/OG0002159.1/OG0002159.3/OG0002388.1	4	molecular_function	0.363636	0.00508259
GO:0003997	Common (4880)	acyl-CoA oxidase activity	4	6152	6	7804	0.88632	1	0.859533	OG0001268.1/OG0001268.2/OG0002412.2/OG0002412.1	4	molecular_function	0.666667	0.000650195
GO:0004000	Centipede-specific (1089)	adenosine deaminase activity	2	535	15	8124	0.259431	0.907026	0.862049	OG0005271.1/OG0009434.1	2	molecular_function	0.133333	0.00373832
GO:0004000	Millipede-specific (1454)	adenosine deaminase activity	1	787	15	7393	0.815485	1	0.966855	OG0008134.1	1	molecular_function	0.0666667	0.00127065
GO:0004000	Common (4880)	adenosine deaminase activity	11	6152	14	7804	0.657542	0.968912	0.832812	OG0000098.9/OG0000098.6/OG0000098.5/OG0000098.3/OG0000098.8/OG0000098.7/OG0000098.4/OG0000098.1/OG0000098.2/OG0000730.2/OG0000730.1	11	molecular_function	0.785714	0.00178804
GO:0004001	Common (4880)	adenosine kinase activity	2	6152	3	7804	0.884576	1	0.859533	OG0002173.1/OG0002173.2	2	molecular_function	0.666667	0.000325098
GO:0004013	Common (4880)	adenosylhomocysteinase activity	2	6152	2	7804	0.621417	0.968912	0.832812	OG0001443.1/OG0001443.2	2	molecular_function	1	0.000325098
GO:0004014	Centipede-specific (1089)	adenosylmethionine decarboxylase activity	1	535	1	8124	0.0658543	0.448761	0.426507	OG0004169.1	1	molecular_function	1	0.00186916
GO:0004014	Common (4880)	adenosylmethionine decarboxylase activity	1	6152	2	7804	0.95521	1	0.859533	OG0008482.1	1	molecular_function	0.5	0.000162549
GO:0004016	Common (4880)	adenylate cyclase activity	22	6152	22	7804	0.00529566	0.0513653	0.0441502	OG0000064.11/OG0000064.7/OG0000064.3/OG0000064.8/OG0000064.4/OG0000064.2/OG0000064.6/OG0000064.10/OG0000064.9/OG0000064.1/OG0000064.5/OG0000102.3/OG0000102.1/OG0000102.2/OG0000102.6/OG0000102.5/OG0000102.4/OG0000102.7/OG0000102.8/OG0001980.1/OG0001980.2/OG0005871.1	22	molecular_function	1	0.00357607
GO:0004017	Common (4880)	adenylate kinase activity	7	6152	7	7804	0.189051	0.631132	0.542479	OG0000689.3/OG0000689.1/OG0000689.2/OG0003231.1/OG0004011.1/OG0006249.1/OG0006308.1	7	molecular_function	1	0.00113784
GO:0004018	Common (4880)	N6-(1,2-dicarboxyethyl)AMP AMP-lyase (fumarate-forming) activity	1	6152	1	7804	0.788314	0.968912	0.832812	OG0003317.1	1	molecular_function	1	0.000162549
GO:0004019	Millipede-specific (1454)	adenylosuccinate synthase activity	1	787	1	7393	0.106452	0.63267	0.6117	OG0007087.1	1	molecular_function	1	0.00127065
GO:0004020	Common (4880)	adenylylsulfate kinase activity	1	6152	1	7804	0.788314	0.968912	0.832812	OG0003477.1	1	molecular_function	1	0.000162549
GO:0004022	Millipede-specific (1454)	alcohol dehydrogenase (NAD+) activity	6	787	6	7393	1.43057e-06	0.000414108	0.000400382	OG0000407.6/OG0000407.3/OG0000407.1/OG0000407.5/OG0000407.4/OG0000407.2	6	molecular_function	1	0.00762389
GO:0004029	Common (4880)	aldehyde dehydrogenase (NAD+) activity	4	6152	4	7804	0.386106	0.908295	0.78071	OG0000577.3/OG0000577.2/OG0000577.1/OG0004337.1	4	molecular_function	1	0.000650195
GO:0004031	Common (4880)	aldehyde oxidase activity	7	6152	7	7804	0.189051	0.631132	0.542479	OG0000106.2/OG0000106.3/OG0000106.5/OG0000106.4/OG0000106.7/OG0000106.6/OG0000106.1	7	molecular_function	1	0.00113784
GO:0004035	Millipede-specific (1454)	alkaline phosphatase activity	1	787	5	7393	0.430466	1	0.966855	OG0003553.1	1	molecular_function	0.2	0.00127065
GO:0004035	Common (4880)	alkaline phosphatase activity	4	6152	5	7804	0.713207	0.968912	0.832812	OG0000260.3/OG0000260.4/OG0000260.1/OG0000260.2	4	molecular_function	0.8	0.000650195
GO:0004040	Centipede-specific (1089)	amidase activity	6	535	6	8124	7.94487e-08	1.57006e-05	1.4922e-05	OG0000266.6/OG0000266.3/OG0000266.5/OG0000266.1/OG0000266.2/OG0000266.4	6	molecular_function	1	0.011215
GO:0004044	Common (4880)	amidophosphoribosyltransferase activity	1	6152	1	7804	0.788314	0.968912	0.832812	OG0004789.1	1	molecular_function	1	0.000162549
GO:0004045	Millipede-specific (1454)	aminoacyl-tRNA hydrolase activity	2	787	2	7393	0.0113192	0.243239	0.235177	OG0004911.1/OG0006951.1	2	molecular_function	1	0.0025413
GO:0004047	Common (4880)	aminomethyltransferase activity	1	6152	1	7804	0.788314	0.968912	0.832812	OG0004972.1	1	molecular_function	1	0.000162549
GO:0004054	Centipede-specific (1089)	arginine kinase activity	1	535	1	8124	0.0658543	0.448761	0.426507	OG0000766.1	1	molecular_function	1	0.00186916
GO:0004055	Common (4880)	argininosuccinate synthase activity	1	6152	1	7804	0.788314	0.968912	0.832812	OG0004291.1	1	molecular_function	1	0.000162549
GO:0004056	Common (4880)	argininosuccinate lyase activity	1	6152	1	7804	0.788314	0.968912	0.832812	OG0005257.1	1	molecular_function	1	0.000162549
GO:0004057	Common (4880)	arginyltransferase activity	1	6152	2	7804	0.95521	1	0.859533	OG0005762.1	1	molecular_function	0.5	0.000162549
GO:0004058	Common (4880)	aromatic-L-amino-acid decarboxylase activity	5	6152	5	7804	0.304331	0.810204	0.696398	OG0000274.1/OG0000274.4/OG0000274.5/OG0000274.2/OG0000274.3	5	molecular_function	1	0.000812744
GO:0004061	Centipede-specific (1089)	arylformamidase activity	1	535	1	8124	0.0658543	0.448761	0.426507	OG0003749.1	1	molecular_function	1	0.00186916
GO:0004066	Common (4880)	asparagine synthase (glutamine-hydrolyzing) activity	1	6152	1	7804	0.788314	0.968912	0.832812	OG0005881.1	1	molecular_function	1	0.000162549
GO:0004067	Common (4880)	asparaginase activity	2	6152	2	7804	0.621417	0.968912	0.832812	OG0001204.2/OG0001204.1	2	molecular_function	1	0.000325098
GO:0004068	Common (4880)	aspartate 1-decarboxylase activity	2	6152	2	7804	0.621417	0.968912	0.832812	OG0001023.2/OG0001023.1	2	molecular_function	1	0.000325098
GO:0004069	Millipede-specific (1454)	L-aspartate:2-oxoglutarate aminotransferase activity	1	787	2	7393	0.201585	0.83876	0.81096	OG0005761.1	1	molecular_function	0.5	0.00127065
GO:0004069	Common (4880)	L-aspartate:2-oxoglutarate aminotransferase activity	2	6152	3	7804	0.884576	1	0.859533	OG0004588.1/OG0007734.1	2	molecular_function	0.666667	0.000325098
GO:0004070	Common (4880)	aspartate carbamoyltransferase activity	2	6152	2	7804	0.621417	0.968912	0.832812	OG0000576.2/OG0000576.1	2	molecular_function	1	0.000325098
GO:0004084	Common (4880)	branched-chain-amino-acid transaminase activity	1	6152	1	7804	0.788314	0.968912	0.832812	OG0001642.1	1	molecular_function	1	0.000162549
GO:0004087	Common (4880)	carbamoyl-phosphate synthase (ammonia) activity	2	6152	2	7804	0.621417	0.968912	0.832812	OG0000576.2/OG0000576.1	2	molecular_function	1	0.000325098
GO:0004088	Common (4880)	carbamoyl-phosphate synthase (glutamine-hydrolyzing) activity	2	6152	2	7804	0.621417	0.968912	0.832812	OG0000576.2/OG0000576.1	2	molecular_function	1	0.000325098
GO:0004089	Common (4880)	carbonate dehydratase activity	9	6152	10	7804	0.341393	0.877091	0.753889	OG0000067.5/OG0000067.4/OG0000067.9/OG0000067.2/OG0000067.8/OG0000067.6/OG0000067.7/OG0000067.3/OG0000067.1	9	molecular_function	0.9	0.00146294
GO:0004090	Millipede-specific (1454)	carbonyl reductase (NADPH) activity	2	787	2	7393	0.0113192	0.243239	0.235177	OG0001113.2/OG0001113.1	2	molecular_function	1	0.0025413
GO:0004092	Common (4880)	carnitine O-acetyltransferase activity	3	6152	3	7804	0.489838	0.96084	0.825874	OG0000491.1/OG0000491.2/OG0000491.3	3	molecular_function	1	0.000487646
GO:0004096	Common (4880)	catalase activity	19	6152	19	7804	0.0108323	0.0879904	0.0756307	OG0000028.8/OG0000028.1/OG0000028.5/OG0000028.3/OG0000028.6/OG0000028.4/OG0000028.11/OG0000028.7/OG0000028.2/OG0000028.15/OG0000028.17/OG0000028.13/OG0000028.12/OG0000028.9/OG0000028.16/OG0000028.10/OG0000028.14/OG0001068.2/OG0001068.1	19	molecular_function	1	0.00308843
GO:0004099	Common (4880)	chitin deacetylase activity	11	6152	11	7804	0.0729234	0.349018	0.299993	OG0000073.10/OG0000073.7/OG0000073.3/OG0000073.11/OG0000073.8/OG0000073.1/OG0000073.5/OG0000073.2/OG0000073.9/OG0000073.4/OG0000073.6	11	molecular_function	1	0.00178804
GO:0004100	Common (4880)	chitin synthase activity	3	6152	3	7804	0.489838	0.96084	0.825874	OG0000435.3/OG0000435.2/OG0000435.1	3	molecular_function	1	0.000487646
GO:0004102	Common (4880)	choline O-acetyltransferase activity	3	6152	3	7804	0.489838	0.96084	0.825874	OG0000491.1/OG0000491.2/OG0000491.3	3	molecular_function	1	0.000487646
GO:0004103	Common (4880)	choline kinase activity	8	6152	9	7804	0.401577	0.915255	0.786692	OG0000105.3/OG0000105.1/OG0000105.5/OG0000105.7/OG0000105.6/OG0000105.2/OG0000105.4/OG0003303.1	8	molecular_function	0.888889	0.00130039
GO:0004104	Common (4880)	cholinesterase activity	2	6152	3	7804	0.884576	1	0.859533	OG0000207.1/OG0000207.2	2	molecular_function	0.666667	0.000325098
GO:0004105	Common (4880)	choline-phosphate cytidylyltransferase activity	1	6152	1	7804	0.788314	0.968912	0.832812	OG0003566.1	1	molecular_function	1	0.000162549
GO:0004108	Common (4880)	citrate (Si)-synthase activity	1	6152	1	7804	0.788314	0.968912	0.832812	OG0001703.1	1	molecular_function	1	0.000162549
GO:0004109	Common (4880)	coproporphyrinogen oxidase activity	1	6152	1	7804	0.788314	0.968912	0.832812	OG0002661.1	1	molecular_function	1	0.000162549
GO:0004112	Common (4880)	cyclic-nucleotide phosphodiesterase activity	10	6152	11	7804	0.288678	0.810158	0.696358	OG0000674.2/OG0000674.3/OG0000674.1/OG0001153.2/OG0001153.1/OG0001415.2/OG0001415.1/OG0002594.2/OG0002594.1/OG0002963.1	10	molecular_function	0.909091	0.00162549
GO:0004114	Common (4880)	3',5'-cyclic-nucleotide phosphodiesterase activity	8	6152	9	7804	0.401577	0.915255	0.786692	OG0000674.2/OG0000674.3/OG0000674.1/OG0001415.2/OG0001415.1/OG0002594.2/OG0002594.1/OG0002963.1	8	molecular_function	0.888889	0.00130039
GO:0004115	Common (4880)	3',5'-cyclic-AMP phosphodiesterase activity	8	6152	8	7804	0.148996	0.546114	0.469403	OG0000674.2/OG0000674.3/OG0000674.1/OG0001415.2/OG0001415.1/OG0002594.2/OG0002594.1/OG0002963.1	8	molecular_function	1	0.00130039
GO:0004123	Common (4880)	cystathionine gamma-lyase activity	3	6152	3	7804	0.489838	0.96084	0.825874	OG0000723.3/OG0000723.2/OG0000723.1	3	molecular_function	1	0.000487646
GO:0004126	Millipede-specific (1454)	cytidine deaminase activity	1	787	1	7393	0.106452	0.63267	0.6117	OG0004128.1	1	molecular_function	1	0.00127065
GO:0004127	Common (4880)	cytidylate kinase activity	3	6152	3	7804	0.489838	0.96084	0.825874	OG0000689.3/OG0000689.1/OG0000689.2	3	molecular_function	1	0.000487646
GO:0004129	Millipede-specific (1454)	cytochrome-c oxidase activity	4	787	10	7393	0.0158257	0.309041	0.298798	OG0002928.2/OG0002928.1/OG0005443.1/OG0005756.1	4	molecular_function	0.4	0.00508259
GO:0004129	Centipede-specific (1089)	cytochrome-c oxidase activity	1	535	9	8124	0.458503	1	0.950412	OG0007884.1	1	molecular_function	0.111111	0.00186916
GO:0004129	Common (4880)	cytochrome-c oxidase activity	3	6152	10	7804	0.999882	1	0.859533	OG0003164.1/OG0005132.1/OG0005338.1	3	molecular_function	0.3	0.000487646
GO:0004132	Common (4880)	dCMP deaminase activity	2	6152	2	7804	0.621417	0.968912	0.832812	OG0002431.1/OG0002431.2	2	molecular_function	1	0.000325098
GO:0004133	Common (4880)	glycogen debranching enzyme activity	2	6152	2	7804	0.621417	0.968912	0.832812	OG0002162.1/OG0002162.2	2	molecular_function	1	0.000325098
GO:0004134	Common (4880)	4-alpha-glucanotransferase activity	2	6152	2	7804	0.621417	0.968912	0.832812	OG0002162.1/OG0002162.2	2	molecular_function	1	0.000325098
GO:0004135	Common (4880)	amylo-alpha-1,6-glucosidase activity	2	6152	2	7804	0.621417	0.968912	0.832812	OG0002162.1/OG0002162.2	2	molecular_function	1	0.000325098
GO:0004139	Common (4880)	deoxyribose-phosphate aldolase activity	1	6152	1	7804	0.788314	0.968912	0.832812	OG0004648.1	1	molecular_function	1	0.000162549
GO:0004140	Centipede-specific (1089)	dephospho-CoA kinase activity	1	535	2	8124	0.127379	0.647031	0.614946	OG0007615.1	1	molecular_function	0.5	0.00186916
GO:0004140	Common (4880)	dephospho-CoA kinase activity	1	6152	2	7804	0.95521	1	0.859533	OG0004630.1	1	molecular_function	0.5	0.000162549
GO:0004143	Millipede-specific (1454)	diacylglycerol kinase activity	1	787	8	7393	0.593794	1	0.966855	OG0007671.1	1	molecular_function	0.125	0.00127065
GO:0004143	Common (4880)	diacylglycerol kinase activity	5	6152	8	7804	0.932465	1	0.859533	OG0001511.1/OG0002363.1/OG0002765.2/OG0002765.1/OG0004336.1	5	molecular_function	0.625	0.000812744
GO:0004143	Centipede-specific (1089)	diacylglycerol kinase activity	2	535	8	8124	0.0930452	0.569524	0.541283	OG0001836.1/OG0001836.2	2	molecular_function	0.25	0.00373832
GO:0004144	Common (4880)	diacylglycerol O-acyltransferase activity	1	6152	1	7804	0.788314	0.968912	0.832812	OG0004975.1	1	molecular_function	1	0.000162549
GO:0004146	Millipede-specific (1454)	dihydrofolate reductase activity	1	787	1	7393	0.106452	0.63267	0.6117	OG0005977.1	1	molecular_function	1	0.00127065
GO:0004147	Common (4880)	dihydrolipoamide branched chain acyltransferase activity	8	6152	8	7804	0.148996	0.546114	0.469403	OG0000117.3/OG0000117.1/OG0000117.7/OG0000117.6/OG0000117.2/OG0000117.4/OG0000117.5/OG0005892.1	8	molecular_function	1	0.00130039
GO:0004148	Common (4880)	dihydrolipoyl dehydrogenase activity	1	6152	1	7804	0.788314	0.968912	0.832812	OG0002632.1	1	molecular_function	1	0.000162549
GO:0004149	Common (4880)	dihydrolipoyllysine-residue succinyltransferase activity	1	6152	1	7804	0.788314	0.968912	0.832812	OG0001954.1	1	molecular_function	1	0.000162549
GO:0004151	Common (4880)	dihydroorotase activity	2	6152	2	7804	0.621417	0.968912	0.832812	OG0000576.2/OG0000576.1	2	molecular_function	1	0.000325098
GO:0004152	Common (4880)	dihydroorotate dehydrogenase activity	2	6152	3	7804	0.884576	1	0.859533	OG0001109.2/OG0001109.1	2	molecular_function	0.666667	0.000325098
GO:0004153	Common (4880)	dihydropterin deaminase activity	2	6152	2	7804	0.621417	0.968912	0.832812	OG0002016.2/OG0002016.1	2	molecular_function	1	0.000325098
GO:0004157	Common (4880)	dihydropyrimidinase activity	2	6152	2	7804	0.621417	0.968912	0.832812	OG0001582.2/OG0001582.1	2	molecular_function	1	0.000325098
GO:0004161	Common (4880)	dimethylallyltranstransferase activity	1	6152	1	7804	0.788314	0.968912	0.832812	OG0004046.1	1	molecular_function	1	0.000162549
GO:0004163	Centipede-specific (1089)	diphosphomevalonate decarboxylase activity	1	535	1	8124	0.0658543	0.448761	0.426507	OG0007267.1	1	molecular_function	1	0.00186916
GO:0004164	Common (4880)	diphthine synthase activity	1	6152	1	7804	0.788314	0.968912	0.832812	OG0005147.1	1	molecular_function	1	0.000162549
GO:0004165	Common (4880)	dodecenoyl-CoA delta-isomerase activity	5	6152	5	7804	0.304331	0.810204	0.696398	OG0000797.1/OG0000797.3/OG0000797.2/OG0002207.1/OG0002207.2	5	molecular_function	1	0.000812744
GO:0004168	Common (4880)	dolichol kinase activity	1	6152	1	7804	0.788314	0.968912	0.832812	OG0007843.1	1	molecular_function	1	0.000162549
GO:0004169	Common (4880)	dolichyl-phosphate-mannose-protein mannosyltransferase activity	2	6152	3	7804	0.884576	1	0.859533	OG0003756.1/OG0005396.1	2	molecular_function	0.666667	0.000325098
GO:0004169	Millipede-specific (1454)	dolichyl-phosphate-mannose-protein mannosyltransferase activity	1	787	3	7393	0.286601	0.978638	0.946201	OG0006232.1	1	molecular_function	0.333333	0.00127065
GO:0004174	Common (4880)	electron-transferring-flavoprotein dehydrogenase activity	1	6152	1	7804	0.788314	0.968912	0.832812	OG0002782.1	1	molecular_function	1	0.000162549
GO:0004175	Millipede-specific (1454)	endopeptidase activity	8	787	136	7393	0.981816	1	0.966855	OG0001497.1/OG0001497.2/OG0005427.1/OG0006061.1/OG0006634.1/OG0007240.1/OG0007412.1/OG0009284.1	8	molecular_function	0.0588235	0.0101652
GO:0004175	Centipede-specific (1089)	endopeptidase activity	8	535	211	8124	0.972132	1	0.950412	OG0000411.1/OG0000411.2/OG0002088.2/OG0002088.1/OG0002088.3/OG0004784.1/OG0005511.1/OG0006725.1	8	molecular_function	0.0379147	0.0149533
GO:0004175	Common (4880)	endopeptidase activity	159	6152	183	7804	0.00318477	0.0343794	0.0295502	OG0000010.2/OG0000010.4/OG0000010.6/OG0000010.7/OG0000010.13/OG0000010.12/OG0000010.15/OG0000010.8/OG0000010.17/OG0000010.14/OG0000010.3/OG0000010.10/OG0000010.11/OG0000010.1/OG0000010.16/OG0000010.5/OG0000010.18/OG0000010.9/OG0000021.4/OG0000021.11/OG0000021.2/OG0000021.9/OG0000021.10/OG0000021.13/OG0000021.6/OG0000021.8/OG0000021.14/OG0000021.15/OG0000021.5/OG0000021.1/OG0000021.7/OG0000021.3/O…	159	molecular_function	0.868852	0.0258453
GO:0004176	Common (4880)	ATP-dependent peptidase activity	3	6152	4	7804	0.801033	0.968912	0.832812	OG0000990.2/OG0000990.1/OG0004084.1	3	molecular_function	0.75	0.000487646
GO:0004176	Millipede-specific (1454)	ATP-dependent peptidase activity	2	787	6	7393	0.127121	0.702326	0.679047	OG0001497.1/OG0001497.2	2	molecular_function	0.333333	0.0025413
GO:0004177	Common (4880)	aminopeptidase activity	29	6152	34	7804	0.244201	0.715311	0.614833	OG0000091.3/OG0000091.4/OG0000091.7/OG0000091.1/OG0000091.6/OG0000091.5/OG0000091.8/OG0000091.2/OG0000119.6/OG0000119.1/OG0000119.5/OG0000119.4/OG0000119.7/OG0000119.3/OG0000119.2/OG0000378.3/OG0000378.1/OG0000378.2/OG0000701.1/OG0000701.3/OG0000701.2/OG0000888.1/OG0000888.2/OG0000888.3/OG0002129.1/OG0002175.1/OG0003274.1/OG0005265.1/OG0005865.1	29	molecular_function	0.852941	0.00471391
GO:0004177	Millipede-specific (1454)	aminopeptidase activity	3	787	31	7393	0.655815	1	0.966855	OG0001347.3/OG0001347.1/OG0001347.2	3	molecular_function	0.0967742	0.00381194
GO:0004177	Centipede-specific (1089)	aminopeptidase activity	2	535	33	8124	0.649292	1	0.950412	OG0005901.2/OG0005901.1	2	molecular_function	0.0606061	0.00373832
GO:0004180	Common (4880)	carboxypeptidase activity	12	6152	14	7804	0.405041	0.915255	0.786692	OG0000189.1/OG0000189.4/OG0000189.3/OG0000189.2/OG0000189.5/OG0000265.3/OG0000265.1/OG0000265.2/OG0000265.4/OG0000265.5/OG0002182.1/OG0002182.2	12	molecular_function	0.857143	0.00195059
GO:0004180	Millipede-specific (1454)	carboxypeptidase activity	4	787	16	7393	0.0821651	0.63267	0.6117	OG0000494.1/OG0000494.2/OG0000494.3/OG0000494.4	4	molecular_function	0.25	0.00508259
GO:0004181	Common (4880)	metallocarboxypeptidase activity	10	6152	10	7804	0.0925375	0.408534	0.351149	OG0000189.1/OG0000189.4/OG0000189.3/OG0000189.2/OG0000189.5/OG0000265.3/OG0000265.1/OG0000265.2/OG0000265.4/OG0000265.5	10	molecular_function	1	0.00162549
GO:0004185	Millipede-specific (1454)	serine-type carboxypeptidase activity	4	787	11	7393	0.0228106	0.388076	0.375214	OG0000494.1/OG0000494.2/OG0000494.3/OG0000494.4	4	molecular_function	0.363636	0.00508259
GO:0004185	Common (4880)	serine-type carboxypeptidase activity	7	6152	9	7804	0.706957	0.968912	0.832812	OG0000265.3/OG0000265.1/OG0000265.2/OG0000265.4/OG0000265.5/OG0002182.1/OG0002182.2	7	molecular_function	0.777778	0.00113784
GO:0004190	Common (4880)	aspartic-type endopeptidase activity	4	6152	5	7804	0.713207	0.968912	0.832812	OG0001306.2/OG0001306.1/OG0002756.1/OG0006424.1	4	molecular_function	0.8	0.000650195
GO:0004190	Centipede-specific (1089)	aspartic-type endopeptidase activity	1	535	4	8124	0.23856	0.852732	0.810447	OG0004784.1	1	molecular_function	0.25	0.00186916
GO:0004197	Millipede-specific (1454)	cysteine-type endopeptidase activity	2	787	32	7393	0.869304	1	0.966855	OG0005427.1/OG0006634.1	2	molecular_function	0.0625	0.0025413
GO:0004197	Centipede-specific (1089)	cysteine-type endopeptidase activity	1	535	34	8124	0.90183	1	0.950412	OG0005511.1	1	molecular_function	0.0294118	0.00186916
GO:0004197	Common (4880)	cysteine-type endopeptidase activity	27	6152	31	7804	0.183665	0.631132	0.542479	OG0000089.4/OG0000089.8/OG0000089.5/OG0000089.2/OG0000089.6/OG0000089.3/OG0000089.7/OG0000089.1/OG0000119.6/OG0000119.1/OG0000119.5/OG0000119.4/OG0000119.7/OG0000119.3/OG0000119.2/OG0000278.4/OG0000278.2/OG0000278.1/OG0000278.3/OG0000278.5/OG0000908.2/OG0000908.1/OG0001053.1/OG0001053.2/OG0001053.3/OG0006909.1/OG0007215.1	27	molecular_function	0.870968	0.00438882
GO:0004198	Common (4880)	calcium-dependent cysteine-type endopeptidase activity	8	6152	9	7804	0.401577	0.915255	0.786692	OG0000278.4/OG0000278.2/OG0000278.1/OG0000278.3/OG0000278.5/OG0001053.1/OG0001053.2/OG0001053.3	8	molecular_function	0.888889	0.00130039
GO:0004198	Centipede-specific (1089)	calcium-dependent cysteine-type endopeptidase activity	1	535	9	8124	0.458503	1	0.950412	OG0005511.1	1	molecular_function	0.111111	0.00186916
GO:0004222	Millipede-specific (1454)	metalloendopeptidase activity	1	787	56	7393	0.998214	1	0.966855	OG0006061.1	1	molecular_function	0.0178571	0.00127065
GO:0004222	Common (4880)	metalloendopeptidase activity	88	6152	95	7804	0.000220986	0.0038303	0.00329227	OG0000010.2/OG0000010.4/OG0000010.6/OG0000010.7/OG0000010.13/OG0000010.12/OG0000010.15/OG0000010.8/OG0000010.17/OG0000010.14/OG0000010.3/OG0000010.10/OG0000010.11/OG0000010.1/OG0000010.16/OG0000010.5/OG0000010.18/OG0000010.9/OG0000021.4/OG0000021.11/OG0000021.2/OG0000021.9/OG0000021.10/OG0000021.13/OG0000021.6/OG0000021.8/OG0000021.14/OG0000021.15/OG0000021.5/OG0000021.1/OG0000021.7/OG0000021.3/O…	88	molecular_function	0.926316	0.0143043
GO:0004252	Millipede-specific (1454)	serine-type endopeptidase activity	3	787	34	7393	0.717251	1	0.966855	OG0001497.1/OG0001497.2/OG0009284.1	3	molecular_function	0.0882353	0.00381194
GO:0004252	Common (4880)	serine-type endopeptidase activity	35	6152	43	7804	0.424467	0.951908	0.818197	OG0000064.11/OG0000064.7/OG0000064.3/OG0000064.8/OG0000064.4/OG0000064.2/OG0000064.6/OG0000064.10/OG0000064.9/OG0000064.1/OG0000064.5/OG0000140.1/OG0000140.4/OG0000140.2/OG0000140.3/OG0000140.5/OG0000140.6/OG0000140.7/OG0000454.1/OG0000454.2/OG0000474.3/OG0000474.4/OG0000474.2/OG0000474.5/OG0000474.1/OG0000567.1/OG0000567.3/OG0000567.2/OG0000990.2/OG0000990.1/OG0001416.1/OG0001416.2/OG0002057.2/O…	35	molecular_function	0.813953	0.00568921
GO:0004252	Centipede-specific (1089)	serine-type endopeptidase activity	5	535	47	8124	0.194977	0.789419	0.750273	OG0000411.1/OG0000411.2/OG0002088.2/OG0002088.1/OG0002088.3	5	molecular_function	0.106383	0.00934579
GO:0004298	Millipede-specific (1454)	threonine-type endopeptidase activity	1	787	1	7393	0.106452	0.63267	0.6117	OG0007240.1	1	molecular_function	1	0.00127065
GO:0004300	Millipede-specific (1454)	enoyl-CoA hydratase activity	2	787	8	7393	0.206239	0.83876	0.81096	OG0002490.1/OG0002490.2	2	molecular_function	0.25	0.0025413
GO:0004300	Common (4880)	enoyl-CoA hydratase activity	7	6152	11	7804	0.937564	1	0.859533	OG0000797.1/OG0000797.3/OG0000797.2/OG0002207.1/OG0002207.2/OG0003788.1/OG0004304.1	7	molecular_function	0.636364	0.00113784
GO:0004301	Centipede-specific (1089)	epoxide hydrolase activity	5	535	8	8124	5.76423e-05	0.00323264	0.00307234	OG0001180.2/OG0001180.1/OG0001180.3/OG0005901.2/OG0005901.1	5	molecular_function	0.625	0.00934579
GO:0004301	Common (4880)	epoxide hydrolase activity	3	6152	6	7804	0.979225	1	0.859533	OG0002129.1/OG0002271.1/OG0002271.2	3	molecular_function	0.5	0.000487646
GO:0004303	Common (4880)	estradiol 17-beta-dehydrogenase activity	2	6152	2	7804	0.621417	0.968912	0.832812	OG0001083.1/OG0001083.2	2	molecular_function	1	0.000325098
GO:0004305	Common (4880)	ethanolamine kinase activity	8	6152	9	7804	0.401577	0.915255	0.786692	OG0000105.3/OG0000105.1/OG0000105.5/OG0000105.7/OG0000105.6/OG0000105.2/OG0000105.4/OG0003303.1	8	molecular_function	0.888889	0.00130039
GO:0004311	Common (4880)	farnesyltranstransferase activity	1	6152	1	7804	0.788314	0.968912	0.832812	OG0006193.1	1	molecular_function	1	0.000162549
GO:0004312	Common (4880)	fatty acid synthase activity	18	6152	18	7804	0.0137497	0.105589	0.0907577	OG0000125.4/OG0000125.3/OG0000125.7/OG0000125.5/OG0000125.1/OG0000125.2/OG0000125.6/OG0000173.4/OG0000173.2/OG0000173.3/OG0000173.1/OG0000213.4/OG0000213.3/OG0000213.1/OG0000213.2/OG0000213.6/OG0000213.5/OG0004145.1	18	molecular_function	1	0.00292588
GO:0004314	Common (4880)	[acyl-carrier-protein] S-malonyltransferase activity	1	6152	1	7804	0.788314	0.968912	0.832812	OG0004145.1	1	molecular_function	1	0.000162549
GO:0004322	Common (4880)	ferroxidase activity	3	6152	4	7804	0.801033	0.968912	0.832812	OG0000236.3/OG0000236.2/OG0000236.1	3	molecular_function	0.75	0.000487646
GO:0004322	Millipede-specific (1454)	ferroxidase activity	1	787	5	7393	0.430466	1	0.966855	OG0008529.1	1	molecular_function	0.2	0.00127065
GO:0004325	Common (4880)	ferrochelatase activity	1	6152	2	7804	0.95521	1	0.859533	OG0004321.1	1	molecular_function	0.5	0.000162549
GO:0004326	Common (4880)	tetrahydrofolylpolyglutamate synthase activity	1	6152	1	7804	0.788314	0.968912	0.832812	OG0005771.1	1	molecular_function	1	0.000162549
GO:0004329	Common (4880)	formate-tetrahydrofolate ligase activity	3	6152	5	7804	0.932773	1	0.859533	OG0000825.1/OG0000825.3/OG0000825.2	3	molecular_function	0.6	0.000487646
GO:0004329	Millipede-specific (1454)	formate-tetrahydrofolate ligase activity	1	787	4	7393	0.362574	1	0.966855	OG0003246.1	1	molecular_function	0.25	0.00127065
GO:0004331	Common (4880)	fructose-2,6-bisphosphate 2-phosphatase activity	2	6152	2	7804	0.621417	0.968912	0.832812	OG0001863.2/OG0001863.1	2	molecular_function	1	0.000325098
GO:0004332	Millipede-specific (1454)	fructose-bisphosphate aldolase activity	1	787	1	7393	0.106452	0.63267	0.6117	OG0001975.1	1	molecular_function	1	0.00127065
GO:0004333	Common (4880)	fumarate hydratase activity	1	6152	1	7804	0.788314	0.968912	0.832812	OG0001308.1	1	molecular_function	1	0.000162549
GO:0004335	Common (4880)	galactokinase activity	1	6152	1	7804	0.788314	0.968912	0.832812	OG0005571.1	1	molecular_function	1	0.000162549
GO:0004337	Common (4880)	geranyltranstransferase activity	1	6152	1	7804	0.788314	0.968912	0.832812	OG0004046.1	1	molecular_function	1	0.000162549
GO:0004340	Common (4880)	glucokinase activity	3	6152	3	7804	0.489838	0.96084	0.825874	OG0000857.3/OG0000857.2/OG0000857.1	3	molecular_function	1	0.000487646
GO:0004341	Millipede-specific (1454)	gluconolactonase activity	2	787	2	7393	0.0113192	0.243239	0.235177	OG0000939.1/OG0000939.2	2	molecular_function	1	0.0025413
GO:0004342	Common (4880)	glucosamine-6-phosphate deaminase activity	1	6152	1	7804	0.788314	0.968912	0.832812	OG0002850.1	1	molecular_function	1	0.000162549
GO:0004343	Millipede-specific (1454)	glucosamine 6-phosphate N-acetyltransferase activity	1	787	1	7393	0.106452	0.63267	0.6117	OG0005388.1	1	molecular_function	1	0.00127065
GO:0004345	Common (4880)	glucose-6-phosphate dehydrogenase activity	2	6152	2	7804	0.621417	0.968912	0.832812	OG0001448.2/OG0001448.1	2	molecular_function	1	0.000325098
GO:0004346	Common (4880)	glucose-6-phosphatase activity	1	6152	1	7804	0.788314	0.968912	0.832812	OG0001979.1	1	molecular_function	1	0.000162549
GO:0004347	Common (4880)	glucose-6-phosphate isomerase activity	2	6152	3	7804	0.884576	1	0.859533	OG0002007.1/OG0002007.2	2	molecular_function	0.666667	0.000325098
GO:0004347	Millipede-specific (1454)	glucose-6-phosphate isomerase activity	1	787	3	7393	0.286601	0.978638	0.946201	OG0008197.1	1	molecular_function	0.333333	0.00127065
GO:0004348	Common (4880)	glucosylceramidase activity	3	6152	3	7804	0.489838	0.96084	0.825874	OG0000663.3/OG0000663.2/OG0000663.1	3	molecular_function	1	0.000487646
GO:0004350	Common (4880)	glutamate-5-semialdehyde dehydrogenase activity	1	6152	2	7804	0.95521	1	0.859533	OG0006373.1	1	molecular_function	0.5	0.000162549
GO:0004350	Millipede-specific (1454)	glutamate-5-semialdehyde dehydrogenase activity	1	787	2	7393	0.201585	0.83876	0.81096	OG0005869.1	1	molecular_function	0.5	0.00127065
GO:0004351	Common (4880)	glutamate decarboxylase activity	2	6152	2	7804	0.621417	0.968912	0.832812	OG0001023.2/OG0001023.1	2	molecular_function	1	0.000325098
GO:0004352	Common (4880)	glutamate dehydrogenase (NAD+) activity	1	6152	1	7804	0.788314	0.968912	0.832812	OG0003417.1	1	molecular_function	1	0.000162549
GO:0004353	Common (4880)	glutamate dehydrogenase [NAD(P)+] activity	1	6152	1	7804	0.788314	0.968912	0.832812	OG0003417.1	1	molecular_function	1	0.000162549
GO:0004356	Common (4880)	glutamate-ammonia ligase activity	2	6152	2	7804	0.621417	0.968912	0.832812	OG0000948.1/OG0000948.2	2	molecular_function	1	0.000325098
GO:0004357	Common (4880)	glutamate-cysteine ligase activity	2	6152	3	7804	0.884576	1	0.859533	OG0000976.1/OG0000976.2	2	molecular_function	0.666667	0.000325098
GO:0004359	Common (4880)	glutaminase activity	2	6152	2	7804	0.621417	0.968912	0.832812	OG0001927.1/OG0006498.1	2	molecular_function	1	0.000325098
GO:0004360	Common (4880)	glutamine-fructose-6-phosphate transaminase (isomerizing) activity	2	6152	2	7804	0.621417	0.968912	0.832812	OG0001388.1/OG0001388.2	2	molecular_function	1	0.000325098
GO:0004361	Millipede-specific (1454)	glutaryl-CoA dehydrogenase activity	1	787	1	7393	0.106452	0.63267	0.6117	OG0002388.1	1	molecular_function	1	0.00127065
GO:0004362	Common (4880)	glutathione-disulfide reductase activity	4	6152	4	7804	0.386106	0.908295	0.78071	OG0000498.1/OG0000498.3/OG0000498.2/OG0000498.4	4	molecular_function	1	0.000650195
GO:0004364	Millipede-specific (1454)	glutathione transferase activity	1	787	24	7393	0.933182	1	0.966855	OG0005718.1	1	molecular_function	0.0416667	0.00127065
GO:0004364	Centipede-specific (1089)	glutathione transferase activity	6	535	23	8124	0.00304808	0.0790596	0.0751392	OG0000740.2/OG0000740.1/OG0000740.3/OG0003823.1/OG0005700.1/OG0009754.1	6	molecular_function	0.26087	0.011215
GO:0004364	Common (4880)	glutathione transferase activity	17	6152	24	7804	0.884218	1	0.859533	OG0000097.4/OG0000097.5/OG0000097.1/OG0000097.3/OG0000097.2/OG0000097.6/OG0000146.3/OG0000146.2/OG0000146.5/OG0000146.1/OG0000146.7/OG0000146.6/OG0000146.4/OG0001761.1/OG0001761.2/OG0001978.1/OG0001978.2	17	molecular_function	0.708333	0.00276333
GO:0004365	Common (4880)	glyceraldehyde-3-phosphate dehydrogenase (NAD+) (phosphorylating) activity	2	6152	2	7804	0.621417	0.968912	0.832812	OG0000807.1/OG0000807.2	2	molecular_function	1	0.000325098
GO:0004366	Common (4880)	glycerol-3-phosphate O-acyltransferase activity	1	6152	1	7804	0.788314	0.968912	0.832812	OG0005435.1	1	molecular_function	1	0.000162549
GO:0004367	Common (4880)	glycerol-3-phosphate dehydrogenase [NAD+] activity	3	6152	3	7804	0.489838	0.96084	0.825874	OG0002157.2/OG0002157.1/OG0008550.1	3	molecular_function	1	0.000487646
GO:0004368	Common (4880)	glycerol-3-phosphate dehydrogenase (quinone) activity	1	6152	1	7804	0.788314	0.968912	0.832812	OG0003711.1	1	molecular_function	1	0.000162549
GO:0004370	Common (4880)	glycerol kinase activity	2	6152	2	7804	0.621417	0.968912	0.832812	OG0001921.1/OG0001921.2	2	molecular_function	1	0.000325098
GO:0004372	Common (4880)	glycine hydroxymethyltransferase activity	2	6152	2	7804	0.621417	0.968912	0.832812	OG0001445.2/OG0001445.1	2	molecular_function	1	0.000325098
GO:0004373	Centipede-specific (1089)	glycogen (starch) synthase activity	1	535	1	8124	0.0658543	0.448761	0.426507	OG0005129.1	1	molecular_function	1	0.00186916
GO:0004376	Common (4880)	glycolipid mannosyltransferase activity	1	6152	1	7804	0.788314	0.968912	0.832812	OG0007239.1	1	molecular_function	1	0.000162549
GO:0004377	Common (4880)	GDP-Man:Man3GlcNAc2-PP-Dol alpha-1,2-mannosyltransferase activity	1	6152	1	7804	0.788314	0.968912	0.832812	OG0007239.1	1	molecular_function	1	0.000162549
GO:0004379	Common (4880)	glycylpeptide N-tetradecanoyltransferase activity	1	6152	1	7804	0.788314	0.968912	0.832812	OG0006430.1	1	molecular_function	1	0.000162549
GO:0004382	Centipede-specific (1089)	guanosine-diphosphatase activity	2	535	2	8124	0.00432921	0.0863761	0.0820929	OG0003347.1/OG0006532.1	2	molecular_function	1	0.00373832
GO:0004383	Common (4880)	guanylate cyclase activity	30	6152	33	7804	0.0595182	0.307589	0.264383	OG0000015.9/OG0000015.11/OG0000015.13/OG0000015.6/OG0000015.3/OG0000015.7/OG0000015.4/OG0000015.5/OG0000015.8/OG0000015.14/OG0000015.1/OG0000015.2/OG0000015.12/OG0000015.10/OG0000102.3/OG0000102.1/OG0000102.2/OG0000102.6/OG0000102.5/OG0000102.4/OG0000102.7/OG0000102.8/OG0000558.2/OG0000558.3/OG0000558.1/OG0001454.1/OG0001454.2/OG0001980.1/OG0001980.2/OG0005871.1	30	molecular_function	0.909091	0.00487646
GO:0004383	Millipede-specific (1454)	guanylate cyclase activity	1	787	32	7393	0.972942	1	0.966855	OG0004607.1	1	molecular_function	0.03125	0.00127065
GO:0004385	Millipede-specific (1454)	guanylate kinase activity	1	787	8	7393	0.593794	1	0.966855	OG0002168.1	1	molecular_function	0.125	0.00127065
GO:0004385	Common (4880)	guanylate kinase activity	7	6152	8	7804	0.46944	0.96084	0.825874	OG0001108.1/OG0001108.2/OG0001266.2/OG0001266.1/OG0001420.1/OG0001682.1/OG0001682.2	7	molecular_function	0.875	0.00113784
GO:0004386	Millipede-specific (1454)	helicase activity	9	787	83	7393	0.529405	1	0.966855	OG0003160.1/OG0005164.1/OG0005801.1/OG0006064.1/OG0006716.1/OG0006822.1/OG0007643.1/OG0007851.1/OG0008015.1	9	molecular_function	0.108434	0.0114358
GO:0004386	Centipede-specific (1089)	helicase activity	4	535	97	8124	0.889912	1	0.950412	OG0000572.2/OG0000572.1/OG0003470.1/OG0007344.1	4	molecular_function	0.0412371	0.00747664
GO:0004386	Common (4880)	helicase activity	76	6152	92	7804	0.225575	0.713825	0.613557	OG0000264.2/OG0000264.1/OG0000264.4/OG0000264.3/OG0000618.2/OG0000618.1/OG0000618.3/OG0000695.2/OG0000695.3/OG0000695.1/OG0000708.2/OG0000708.3/OG0000708.1/OG0000741.2/OG0000741.1/OG0000741.3/OG0000932.3/OG0000932.1/OG0000932.2/OG0000942.2/OG0000942.3/OG0000942.1/OG0001033.2/OG0001033.1/OG0001078.2/OG0001078.3/OG0001078.1/OG0001081.2/OG0001081.1/OG0001172.2/OG0001172.1/OG0001247.1/OG0001247.2/OG0…	76	molecular_function	0.826087	0.0123537
GO:0004394	Common (4880)	heparan sulfate 2-O-sulfotransferase activity	1	6152	1	7804	0.788314	0.968912	0.832812	OG0004571.1	1	molecular_function	1	0.000162549
GO:0004396	Common (4880)	hexokinase activity	3	6152	4	7804	0.801033	0.968912	0.832812	OG0000857.3/OG0000857.2/OG0000857.1	3	molecular_function	0.75	0.000487646
GO:0004398	Common (4880)	histidine decarboxylase activity	5	6152	5	7804	0.304331	0.810204	0.696398	OG0000274.1/OG0000274.4/OG0000274.5/OG0000274.2/OG0000274.3	5	molecular_function	1	0.000812744
GO:0004402	Common (4880)	histone acetyltransferase activity	12	6152	15	7804	0.604092	0.968912	0.832812	OG0000318.4/OG0000318.2/OG0000318.1/OG0000318.3/OG0000828.1/OG0000828.2/OG0003511.1/OG0004400.1/OG0005273.1/OG0005871.1/OG0005925.1/OG0006626.1	12	molecular_function	0.8	0.00195059
GO:0004402	Millipede-specific (1454)	histone acetyltransferase activity	2	787	16	7393	0.520256	1	0.966855	OG0004280.1/OG0008220.1	2	molecular_function	0.125	0.0025413
GO:0004407	Common (4880)	histone deacetylase activity	12	6152	16	7804	0.76212	0.968912	0.832812	OG0000448.2/OG0000448.4/OG0000448.1/OG0000448.3/OG0000671.3/OG0000671.1/OG0000671.2/OG0002774.2/OG0002774.1/OG0004480.1/OG0004807.1/OG0006894.1	12	molecular_function	0.75	0.00195059
GO:0004407	Centipede-specific (1089)	histone deacetylase activity	1	535	16	8124	0.664122	1	0.950412	OG0007407.1	1	molecular_function	0.0625	0.00186916
GO:0004407	Millipede-specific (1454)	histone deacetylase activity	2	787	14	7393	0.448287	1	0.966855	OG0003517.1/OG0005340.1	2	molecular_function	0.142857	0.0025413
GO:0004408	Millipede-specific (1454)	holocytochrome-c synthase activity	1	787	1	7393	0.106452	0.63267	0.6117	OG0006734.1	1	molecular_function	1	0.00127065
GO:0004418	Millipede-specific (1454)	hydroxymethylbilane synthase activity	2	787	2	7393	0.0113192	0.243239	0.235177	OG0002588.2/OG0002588.1	2	molecular_function	1	0.0025413
GO:0004419	Common (4880)	hydroxymethylglutaryl-CoA lyase activity	1	6152	1	7804	0.788314	0.968912	0.832812	OG0005806.1	1	molecular_function	1	0.000162549
GO:0004420	Common (4880)	hydroxymethylglutaryl-CoA reductase (NADPH) activity	1	6152	1	7804	0.788314	0.968912	0.832812	OG0003131.1	1	molecular_function	1	0.000162549
GO:0004427	Common (4880)	inorganic diphosphatase activity	3	6152	3	7804	0.489838	0.96084	0.825874	OG0002631.1/OG0002631.2/OG0004249.1	3	molecular_function	1	0.000487646
GO:0004430	Millipede-specific (1454)	1-phosphatidylinositol 4-kinase activity	1	787	4	7393	0.362574	1	0.966855	OG0006466.1	1	molecular_function	0.25	0.00127065
GO:0004430	Common (4880)	1-phosphatidylinositol 4-kinase activity	3	6152	4	7804	0.801033	0.968912	0.832812	OG0002366.1/OG0002366.2/OG0007291.1	3	molecular_function	0.75	0.000487646
GO:0004435	Common (4880)	phosphatidylinositol phospholipase C activity	2	6152	2	7804	0.621417	0.968912	0.832812	OG0000919.2/OG0000919.1	2	molecular_function	1	0.000325098
GO:0004438	Millipede-specific (1454)	phosphatidylinositol-3-phosphatase activity	1	787	12	7393	0.741207	1	0.966855	OG0005903.1	1	molecular_function	0.0833333	0.00127065
GO:0004438	Common (4880)	phosphatidylinositol-3-phosphatase activity	9	6152	13	7804	0.879691	1	0.859533	OG0000386.3/OG0000386.1/OG0000386.4/OG0000386.2/OG0001248.1/OG0001248.2/OG0004092.1/OG0004477.1/OG0006346.1	9	molecular_function	0.692308	0.00146294
GO:0004438	Centipede-specific (1089)	phosphatidylinositol-3-phosphatase activity	2	535	12	8124	0.184849	0.755085	0.717642	OG0004325.1/OG0005266.1	2	molecular_function	0.166667	0.00373832
GO:0004439	Centipede-specific (1089)	phosphatidylinositol-4,5-bisphosphate 5-phosphatase activity	1	535	3	8124	0.184859	0.755085	0.717642	OG0003064.1	1	molecular_function	0.333333	0.00186916
GO:0004439	Common (4880)	phosphatidylinositol-4,5-bisphosphate 5-phosphatase activity	2	6152	3	7804	0.884576	1	0.859533	OG0004092.1/OG0005920.1	2	molecular_function	0.666667	0.000325098
GO:0004445	Millipede-specific (1454)	inositol-polyphosphate 5-phosphatase activity	1	787	1	7393	0.106452	0.63267	0.6117	OG0005959.1	1	molecular_function	1	0.00127065
GO:0004448	Common (4880)	isocitrate dehydrogenase activity	6	6152	9	7804	0.898254	1	0.859533	OG0000916.2/OG0000916.1/OG0000916.3/OG0001316.2/OG0001316.1/OG0005085.1	6	molecular_function	0.666667	0.000975293
GO:0004448	Centipede-specific (1089)	isocitrate dehydrogenase activity	3	535	10	8124	0.0240494	0.312869	0.297354	OG0000705.3/OG0000705.2/OG0000705.1	3	molecular_function	0.3	0.00560748
GO:0004449	Common (4880)	isocitrate dehydrogenase (NAD+) activity	4	6152	7	7804	0.959579	1	0.859533	OG0000916.2/OG0000916.1/OG0000916.3/OG0005085.1	4	molecular_function	0.571429	0.000650195
GO:0004449	Centipede-specific (1089)	isocitrate dehydrogenase (NAD+) activity	3	535	8	8124	0.0123886	0.188794	0.179432	OG0000705.3/OG0000705.2/OG0000705.1	3	molecular_function	0.375	0.00560748
GO:0004450	Common (4880)	isocitrate dehydrogenase (NADP+) activity	2	6152	2	7804	0.621417	0.968912	0.832812	OG0001316.2/OG0001316.1	2	molecular_function	1	0.000325098
[truncated: 17,163 more rows]

## Sheet: Data 5. Gain&Loss_KOG
kogClass	Groups	Description	Genenumerator	Genedenominator	BGnumerator	BGdenominator	pvalue	p.adjust	qvalue	geneID	Count	ONTOLOGY	ratio1	ratio2
[truncated: 72 more rows]

[truncated: 23 more sheets: Data 6. Gain&Loss_KEGG, Data 7. ANTP gene annotation, Data 8. HGT_WP_189008864.1, Data 9. HGT_WP_146884959.1, Data 10. HGT_WP_096595152.1, Data 11. HGT_AQQ75061.1, Data 12. HGT_WP_052600908.1, Data 13. HGT_WP_163176792.1, Data 14. HGT_WP_034862301.1, Data 15. HGT_WP_095524423.1, Data 16. HGT_SBW02910.1, Data 17. HGT_OYY43986.1, Data 18. HGT_RPH48231.1, Data 19. Sesquiterpenoid_Ttu, Data 20. Sesquiterpenoid_Rim, Data 21. Sesquiterpenoid_Lni, Data 22. Sesquiterpenoid_Sma, Data 23. Sesquiterpenoid_Gma, Data 24. Sesquiterpenoid_Nno, Data 25. Sesquiterpenoid_Ato …]
