# Supplementary material for: Myriapod genomes reveal ancestral horizontal gene transfer and hormonal gene loss in millipedes
Source: Nat Commun. 2022 May 30;13:3010. doi: 10.1038/s41467-022-30690-0 (PMC9151784; doi:10.1038/s41467-022-30690-0)
Supplement: Supplementary file 6 — Source Data [file 41467_2022_30690_MOESM6_ESM.xlsx]

## Sheet: Figure 2A&B
Species	TE Classification	Length Occupied	Number of Elements	Proportion of Genome	Genome Size
Helicorthomorpha holstii	DNA	11556455	14205	0.0637613	181245718
Helicorthomorpha holstii	LINE	4071063	3306	0.0224616	181245718
Helicorthomorpha holstii	LTR	8222385	5955	0.045366	181245718
Helicorthomorpha holstii	Other (Simple Repeat, Microsatellite, RNA)	57717	225	0.000318446	181245718
Helicorthomorpha holstii	Rolling Circle	384479	818	0.00212131	181245718
Helicorthomorpha holstii	SINE	31989	53	0.000176495	181245718
Helicorthomorpha holstii	Unclassified	11369388	19519	0.0627291	181245718
Helicorthomorpha holstii	Non-Repeat	145552242		0.803066	181245718
Niponia nodulosa	DNA	39766426	93782	0.121131	328292117
Niponia nodulosa	LINE	3275776	3760	0.00997824	328292117
Niponia nodulosa	LTR	8453769	6338	0.0257508	328292117
Niponia nodulosa	Other (Simple Repeat, Microsatellite, RNA)	364329	1055	0.00110977	328292117
Niponia nodulosa	Penelope	78953	66	0.000240496	328292117
Niponia nodulosa	Rolling Circle	785463	1842	0.00239257	328292117
Niponia nodulosa	Unclassified	40560367	89835	0.12355	328292117
Niponia nodulosa	Non-Repeat	235007034		0.715847	328292117
Anaulaciulus tonginus	DNA	36405781	83203	0.0594296	612586719
Anaulaciulus tonginus	LINE	58899181	128879	0.0961483	612586719
Anaulaciulus tonginus	LTR	19344074	26344	0.0315777	612586719
Anaulaciulus tonginus	Other (Simple Repeat, Microsatellite, RNA)	1023122	1362	0.00167017	612586719
Anaulaciulus tonginus	Penelope	200385	272	0.000327113	612586719
Anaulaciulus tonginus	Rolling Circle	7342337	12300	0.0119858	612586719
Anaulaciulus tonginus	SINE	2090202	5811	0.00341209	612586719
Anaulaciulus tonginus	Unclassified	129917111	334694	0.21208	612586719
Anaulaciulus tonginus	Non-Repeat	357364526		0.58337	612586719
Trigoniulus corallinus	DNA	36045990	93701	0.0803596	448558750
Trigoniulus corallinus	LINE	90493473	155454	0.201743	448558750
Trigoniulus corallinus	LTR	12592382	13930	0.028073	448558750
Trigoniulus corallinus	Other (Simple Repeat, Microsatellite, RNA)	32252277	86768	0.071902	448558750
Trigoniulus corallinus	Penelope	1253554	1436	0.00279463	448558750
Trigoniulus corallinus	Rolling Circle	751605	2355	0.0016756	448558750
Trigoniulus corallinus	SINE	15366470	53494	0.0342574	448558750
Trigoniulus corallinus	Unclassified	43006592	83783	0.0958773	448558750
Trigoniulus corallinus	Non-Repeat	216796407		0.483318	448558750
Glomeris maerens	DNA	9113122	23092	0.060787	149919004
Glomeris maerens	LINE	707871	950	0.00472169	149919004
Glomeris maerens	LTR	3613315	4067	0.0241018	149919004
Glomeris maerens	Other (Simple Repeat, Microsatellite, RNA)	81918	285	0.000546415	149919004
Glomeris maerens	Penelope	172657	350	0.00115167	149919004
Glomeris maerens	Rolling Circle	350266	843	0.00233637	149919004
Glomeris maerens	Unclassified	12701582	30849	0.084723	149919004
Glomeris maerens	Non-Repeat	123178273		0.821632	149919004
Strigamia maritima	DNA	3604036	7660	0.020453	176210797
Strigamia maritima	LINE	1486602	2429	0.0084365	176210797
Strigamia maritima	LTR	30871175	30916	0.175195	176210797
Strigamia maritima	Other (Simple Repeat, Microsatellite, RNA)	219147	692	0.00124366	176210797
Strigamia maritima	Penelope	607393	1291	0.00344697	176210797
Strigamia maritima	Rolling Circle	789693	1608	0.00448152	176210797
Strigamia maritima	SINE	323499	1010	0.00183586	176210797
Strigamia maritima	Unclassified	30833968	67551	0.174983	176210797
Strigamia maritima	Non-Repeat	107475284		0.609925	176210797
Rhysida immarginata	DNA	515253317	953518	0.20344	2532699245
Rhysida immarginata	LINE	197952163	203824	0.0781586	2532699245
Rhysida immarginata	LTR	91107841	95815	0.0359726	2532699245
Rhysida immarginata	Other (Simple Repeat, Microsatellite, RNA)	4102683	6376	0.00161989	2532699245
Rhysida immarginata	Penelope	49867047	85055	0.0196893	2532699245
Rhysida immarginata	Rolling Circle	132329261	270987	0.0522483	2532699245
Rhysida immarginata	SINE	12920821	44653	0.0051016	2532699245
Rhysida immarginata	Unclassified	287156962	629713	0.11338	2532699245
Rhysida immarginata	Non-Repeat	1242009150		0.49039	2532699245
Lithobius niger	DNA	243576221	422283	0.0750594	3245113758
Lithobius niger	LINE	210979141	272038	0.0650144	3245113758
Lithobius niger	LTR	284204829	320126	0.0875793	3245113758
Lithobius niger	Other (Simple Repeat, Microsatellite, RNA)	5794911	20422	0.00178573	3245113758
Lithobius niger	Penelope	32717132	66168	0.010082	3245113758
Lithobius niger	Rolling Circle	45080958	77583	0.013892	3245113758
Lithobius niger	SINE	9477327	34875	0.00292049	3245113758
Lithobius niger	Unclassified	778119941	1685737	0.239782	3245113758
Lithobius niger	Non-Repeat	1635163298		0.503885	3245113758
Thereuonema tuberculata	DNA	284528474	503303	0.115741	2458313314
Thereuonema tuberculata	LINE	107072624	144809	0.0435553	2458313314
Thereuonema tuberculata	LTR	85200090	89243	0.0346579	2458313314
Thereuonema tuberculata	Other (Simple Repeat, Microsatellite, RNA)	285061	1772	0.000115958	2458313314
Thereuonema tuberculata	Penelope	42022313	97768	0.017094	2458313314
Thereuonema tuberculata	Rolling Circle	62650099	135647	0.025485	2458313314
Thereuonema tuberculata	SINE	4371168	16661	0.00177812	2458313314
Thereuonema tuberculata	Unclassified	227618858	541244	0.0925915	2458313314
Thereuonema tuberculata	Non-Repeat	1644564627		0.668981	2458313314

## Sheet: Figure 2C&D
classif	shareCount	species	elementCount
DNA	0	Anaulaciulus tonginus	162
DNA	0	Golmeris maerens	188
DNA	0	Helicorthomorpha holstii	119
DNA	0	Lithobius niger	269
DNA	0	Niponia nodulosa	184
DNA	0	Rhysida immarginata	896
DNA	0	Strigamia maritima	82
DNA	0	Thereuonema tuberculata	509
DNA	0	Trigoniulus corallinus	191
DNA	1	Anaulaciulus tonginus	16
DNA	1	Golmeris maerens	23
DNA	1	Helicorthomorpha holstii	13
DNA	1	Lithobius niger	45
DNA	1	Niponia nodulosa	21
DNA	1	Rhysida immarginata	234
DNA	1	Strigamia maritima	6
DNA	1	Thereuonema tuberculata	185
DNA	1	Trigoniulus corallinus	46
DNA	2	Anaulaciulus tonginus	10
DNA	2	Golmeris maerens	51
DNA	2	Helicorthomorpha holstii	18
DNA	2	Lithobius niger	42
DNA	2	Niponia nodulosa	38
DNA	2	Rhysida immarginata	170
DNA	2	Strigamia maritima	15
DNA	2	Thereuonema tuberculata	150
DNA	2	Trigoniulus corallinus	101
DNA	3	Anaulaciulus tonginus	28
DNA	3	Golmeris maerens	60
DNA	3	Helicorthomorpha holstii	17
DNA	3	Lithobius niger	41
DNA	3	Niponia nodulosa	33
DNA	3	Rhysida immarginata	102
DNA	3	Strigamia maritima	8
DNA	3	Thereuonema tuberculata	96
DNA	3	Trigoniulus corallinus	65
DNA	4	Anaulaciulus tonginus	22
DNA	4	Golmeris maerens	38
DNA	4	Helicorthomorpha holstii	15
DNA	4	Lithobius niger	31
DNA	4	Niponia nodulosa	21
DNA	4	Rhysida immarginata	55
DNA	4	Strigamia maritima	7
DNA	4	Thereuonema tuberculata	48
DNA	4	Trigoniulus corallinus	38
DNA	5	Anaulaciulus tonginus	19
DNA	5	Golmeris maerens	23
DNA	5	Helicorthomorpha holstii	15
DNA	5	Lithobius niger	14
DNA	5	Niponia nodulosa	21
DNA	5	Rhysida immarginata	27
DNA	5	Strigamia maritima	7
DNA	5	Thereuonema tuberculata	28
DNA	5	Trigoniulus corallinus	26
DNA	6	Anaulaciulus tonginus	17
DNA	6	Golmeris maerens	17
DNA	6	Helicorthomorpha holstii	8
DNA	6	Lithobius niger	17
DNA	6	Niponia nodulosa	13
DNA	6	Rhysida immarginata	18
DNA	6	Strigamia maritima	8
DNA	6	Thereuonema tuberculata	16
DNA	6	Trigoniulus corallinus	19
DNA	7	Anaulaciulus tonginus	4
DNA	7	Golmeris maerens	4
DNA	7	Helicorthomorpha holstii	4
DNA	7	Lithobius niger	4
DNA	7	Niponia nodulosa	4
DNA	7	Rhysida immarginata	4
DNA	7	Thereuonema tuberculata	4
DNA	7	Trigoniulus corallinus	4
DNA	8	Anaulaciulus tonginus	2
DNA	8	Golmeris maerens	2
DNA	8	Helicorthomorpha holstii	2
DNA	8	Lithobius niger	2
DNA	8	Niponia nodulosa	2
DNA	8	Rhysida immarginata	2
DNA	8	Strigamia maritima	2
DNA	8	Thereuonema tuberculata	2
DNA	8	Trigoniulus corallinus	2
LINE	0	Anaulaciulus tonginus	130
LINE	0	Golmeris maerens	15
LINE	0	Helicorthomorpha holstii	43
LINE	0	Lithobius niger	208
LINE	0	Niponia nodulosa	25
LINE	0	Rhysida immarginata	263
LINE	0	Strigamia maritima	42
LINE	0	Thereuonema tuberculata	277
LINE	0	Trigoniulus corallinus	238
LINE	1	Anaulaciulus tonginus	3
LINE	1	Golmeris maerens	8
LINE	1	Helicorthomorpha holstii	3
LINE	1	Lithobius niger	11
LINE	1	Niponia nodulosa	1
LINE	1	Rhysida immarginata	90
LINE	1	Strigamia maritima	5
LINE	1	Thereuonema tuberculata	85
LINE	1	Trigoniulus corallinus	2
LINE	2	Anaulaciulus tonginus	15
LINE	2	Golmeris maerens	1
LINE	2	Helicorthomorpha holstii	1
LINE	2	Lithobius niger	11
LINE	2	Niponia nodulosa	2
LINE	2	Rhysida immarginata	28
LINE	2	Strigamia maritima	5
LINE	2	Thereuonema tuberculata	27
LINE	2	Trigoniulus corallinus	3
LINE	3	Anaulaciulus tonginus	3
LINE	3	Golmeris maerens	1
LINE	3	Helicorthomorpha holstii	2
LINE	3	Lithobius niger	2
LINE	3	Niponia nodulosa	3
LINE	3	Rhysida immarginata	5
LINE	3	Strigamia maritima	3
LINE	3	Thereuonema tuberculata	6
LINE	3	Trigoniulus corallinus	3
LINE	4	Anaulaciulus tonginus	1
LINE	4	Lithobius niger	1
LINE	4	Rhysida immarginata	1
LINE	4	Thereuonema tuberculata	1
LINE	4	Trigoniulus corallinus	1
LINE	5	Niponia nodulosa	1
LINE	6	Anaulaciulus tonginus	1
LINE	6	Golmeris maerens	1
LINE	6	Lithobius niger	1
LINE	6	Niponia nodulosa	1
LINE	6	Rhysida immarginata	1
LINE	6	Strigamia maritima	1
LINE	6	Trigoniulus corallinus	1
LINE	8	Anaulaciulus tonginus	4
LINE	8	Golmeris maerens	4
LINE	8	Helicorthomorpha holstii	4
LINE	8	Lithobius niger	4
LINE	8	Niponia nodulosa	4
LINE	8	Rhysida immarginata	4
LINE	8	Strigamia maritima	4
LINE	8	Thereuonema tuberculata	4
LINE	8	Trigoniulus corallinus	4
LTR	0	Anaulaciulus tonginus	96
LTR	0	Golmeris maerens	84
LTR	0	Helicorthomorpha holstii	123
LTR	0	Lithobius niger	329
LTR	0	Niponia nodulosa	93
LTR	0	Rhysida immarginata	279
LTR	0	Strigamia maritima	407
LTR	0	Thereuonema tuberculata	210
LTR	0	Trigoniulus corallinus	104
LTR	1	Anaulaciulus tonginus	13
LTR	1	Golmeris maerens	25
LTR	1	Helicorthomorpha holstii	9
LTR	1	Lithobius niger	73
LTR	1	Niponia nodulosa	2
LTR	1	Rhysida immarginata	103
LTR	1	Strigamia maritima	18
LTR	1	Thereuonema tuberculata	85
LTR	1	Trigoniulus corallinus	16
LTR	2	Anaulaciulus tonginus	24
LTR	2	Golmeris maerens	29
LTR	2	Helicorthomorpha holstii	8
LTR	2	Lithobius niger	50
LTR	2	Niponia nodulosa	11
LTR	2	Rhysida immarginata	62
LTR	2	Strigamia maritima	12
LTR	2	Thereuonema tuberculata	46
LTR	2	Trigoniulus corallinus	7
LTR	3	Anaulaciulus tonginus	11
LTR	3	Golmeris maerens	16
LTR	3	Helicorthomorpha holstii	5
LTR	3	Lithobius niger	29
LTR	3	Niponia nodulosa	5
LTR	3	Rhysida immarginata	29
LTR	3	Strigamia maritima	15
LTR	3	Thereuonema tuberculata	24
LTR	3	Trigoniulus corallinus	6
LTR	4	Anaulaciulus tonginus	8
LTR	4	Golmeris maerens	12
LTR	4	Helicorthomorpha holstii	1
LTR	4	Lithobius niger	11
LTR	4	Niponia nodulosa	2
LTR	4	Rhysida immarginata	12
LTR	4	Strigamia maritima	4
LTR	4	Thereuonema tuberculata	12
LTR	4	Trigoniulus corallinus	3
LTR	5	Anaulaciulus tonginus	8
LTR	5	Golmeris maerens	10
LTR	5	Helicorthomorpha holstii	3
LTR	5	Lithobius niger	9
LTR	5	Niponia nodulosa	1
LTR	5	Rhysida immarginata	10
LTR	5	Strigamia maritima	4
LTR	5	Thereuonema tuberculata	10
LTR	5	Trigoniulus corallinus	5
LTR	6	Anaulaciulus tonginus	4
LTR	6	Golmeris maerens	3
LTR	6	Helicorthomorpha holstii	2
LTR	6	Lithobius niger	3
LTR	6	Niponia nodulosa	3
LTR	6	Rhysida immarginata	4
LTR	6	Strigamia maritima	3
LTR	6	Thereuonema tuberculata	4
LTR	6	Trigoniulus corallinus	2
Other (Simple Repeat, Microsatellite, RNA)	0	Anaulaciulus tonginus	6
Other (Simple Repeat, Microsatellite, RNA)	0	Golmeris maerens	7
Other (Simple Repeat, Microsatellite, RNA)	0	Helicorthomorpha holstii	1
Other (Simple Repeat, Microsatellite, RNA)	0	Lithobius niger	53
Other (Simple Repeat, Microsatellite, RNA)	0	Niponia nodulosa	3
Other (Simple Repeat, Microsatellite, RNA)	0	Rhysida immarginata	18
Other (Simple Repeat, Microsatellite, RNA)	0	Strigamia maritima	10
Other (Simple Repeat, Microsatellite, RNA)	0	Thereuonema tuberculata	9
Other (Simple Repeat, Microsatellite, RNA)	0	Trigoniulus corallinus	60
Other (Simple Repeat, Microsatellite, RNA)	1	Anaulaciulus tonginus	10
Other (Simple Repeat, Microsatellite, RNA)	1	Golmeris maerens	9
Other (Simple Repeat, Microsatellite, RNA)	1	Lithobius niger	54
Other (Simple Repeat, Microsatellite, RNA)	1	Niponia nodulosa	1
Other (Simple Repeat, Microsatellite, RNA)	1	Rhysida immarginata	14
Other (Simple Repeat, Microsatellite, RNA)	1	Strigamia maritima	19
Other (Simple Repeat, Microsatellite, RNA)	1	Thereuonema tuberculata	25
Other (Simple Repeat, Microsatellite, RNA)	1	Trigoniulus corallinus	8
Other (Simple Repeat, Microsatellite, RNA)	2	Anaulaciulus tonginus	8
Other (Simple Repeat, Microsatellite, RNA)	2	Golmeris maerens	11
Other (Simple Repeat, Microsatellite, RNA)	2	Helicorthomorpha holstii	4
Other (Simple Repeat, Microsatellite, RNA)	2	Lithobius niger	41
Other (Simple Repeat, Microsatellite, RNA)	2	Niponia nodulosa	2
Other (Simple Repeat, Microsatellite, RNA)	2	Rhysida immarginata	18
Other (Simple Repeat, Microsatellite, RNA)	2	Strigamia maritima	17
Other (Simple Repeat, Microsatellite, RNA)	2	Thereuonema tuberculata	24
Other (Simple Repeat, Microsatellite, RNA)	2	Trigoniulus corallinus	10
Other (Simple Repeat, Microsatellite, RNA)	3	Anaulaciulus tonginus	11
Other (Simple Repeat, Microsatellite, RNA)	3	Golmeris maerens	9
Other (Simple Repeat, Microsatellite, RNA)	3	Helicorthomorpha holstii	6
Other (Simple Repeat, Microsatellite, RNA)	3	Lithobius niger	25
Other (Simple Repeat, Microsatellite, RNA)	3	Niponia nodulosa	4
Other (Simple Repeat, Microsatellite, RNA)	3	Rhysida immarginata	14
Other (Simple Repeat, Microsatellite, RNA)	3	Strigamia maritima	17
Other (Simple Repeat, Microsatellite, RNA)	3	Thereuonema tuberculata	16
Other (Simple Repeat, Microsatellite, RNA)	3	Trigoniulus corallinus	6
Other (Simple Repeat, Microsatellite, RNA)	4	Anaulaciulus tonginus	5
Other (Simple Repeat, Microsatellite, RNA)	4	Golmeris maerens	9
Other (Simple Repeat, Microsatellite, RNA)	4	Helicorthomorpha holstii	2
Other (Simple Repeat, Microsatellite, RNA)	4	Lithobius niger	16
Other (Simple Repeat, Microsatellite, RNA)	4	Niponia nodulosa	4
Other (Simple Repeat, Microsatellite, RNA)	4	Rhysida immarginata	13
Other (Simple Repeat, Microsatellite, RNA)	4	Strigamia maritima	13
Other (Simple Repeat, Microsatellite, RNA)	4	Thereuonema tuberculata	15
Other (Simple Repeat, Microsatellite, RNA)	4	Trigoniulus corallinus	8
Other (Simple Repeat, Microsatellite, RNA)	5	Anaulaciulus tonginus	6
Other (Simple Repeat, Microsatellite, RNA)	5	Golmeris maerens	6
Other (Simple Repeat, Microsatellite, RNA)	5	Helicorthomorpha holstii	3
Other (Simple Repeat, Microsatellite, RNA)	5	Lithobius niger	7
Other (Simple Repeat, Microsatellite, RNA)	5	Niponia nodulosa	4
Other (Simple Repeat, Microsatellite, RNA)	5	Rhysida immarginata	7
Other (Simple Repeat, Microsatellite, RNA)	5	Strigamia maritima	5
Other (Simple Repeat, Microsatellite, RNA)	5	Thereuonema tuberculata	5
Other (Simple Repeat, Microsatellite, RNA)	5	Trigoniulus corallinus	5
Other (Simple Repeat, Microsatellite, RNA)	6	Anaulaciulus tonginus	5
Other (Simple Repeat, Microsatellite, RNA)	6	Golmeris maerens	5
Other (Simple Repeat, Microsatellite, RNA)	6	Helicorthomorpha holstii	2
Other (Simple Repeat, Microsatellite, RNA)	6	Lithobius niger	7
Other (Simple Repeat, Microsatellite, RNA)	6	Niponia nodulosa	4
Other (Simple Repeat, Microsatellite, RNA)	6	Rhysida immarginata	7
Other (Simple Repeat, Microsatellite, RNA)	6	Strigamia maritima	6
Other (Simple Repeat, Microsatellite, RNA)	6	Thereuonema tuberculata	6
Other (Simple Repeat, Microsatellite, RNA)	6	Trigoniulus corallinus	7
Other (Simple Repeat, Microsatellite, RNA)	7	Anaulaciulus tonginus	8
Other (Simple Repeat, Microsatellite, RNA)	7	Golmeris maerens	6
Other (Simple Repeat, Microsatellite, RNA)	7	Helicorthomorpha holstii	7
Other (Simple Repeat, Microsatellite, RNA)	7	Lithobius niger	9
Other (Simple Repeat, Microsatellite, RNA)	7	Niponia nodulosa	8
Other (Simple Repeat, Microsatellite, RNA)	7	Rhysida immarginata	9
Other (Simple Repeat, Microsatellite, RNA)	7	Strigamia maritima	9
Other (Simple Repeat, Microsatellite, RNA)	7	Thereuonema tuberculata	7
Other (Simple Repeat, Microsatellite, RNA)	7	Trigoniulus corallinus	9
Other (Simple Repeat, Microsatellite, RNA)	8	Anaulaciulus tonginus	4
Other (Simple Repeat, Microsatellite, RNA)	8	Golmeris maerens	4
Other (Simple Repeat, Microsatellite, RNA)	8	Helicorthomorpha holstii	4
Other (Simple Repeat, Microsatellite, RNA)	8	Lithobius niger	4
Other (Simple Repeat, Microsatellite, RNA)	8	Niponia nodulosa	4
Other (Simple Repeat, Microsatellite, RNA)	8	Rhysida immarginata	4
Other (Simple Repeat, Microsatellite, RNA)	8	Strigamia maritima	4
Other (Simple Repeat, Microsatellite, RNA)	8	Thereuonema tuberculata	4
Other (Simple Repeat, Microsatellite, RNA)	8	Trigoniulus corallinus	4
Penelope	0	Anaulaciulus tonginus	1
Penelope	0	Golmeris maerens	6
Penelope	0	Lithobius niger	51
Penelope	0	Niponia nodulosa	1
Penelope	0	Rhysida immarginata	79
Penelope	0	Strigamia maritima	13
Penelope	0	Thereuonema tuberculata	87
Penelope	0	Trigoniulus corallinus	9
Rolling Circle	0	Anaulaciulus tonginus	11
Rolling Circle	0	Golmeris maerens	9
Rolling Circle	0	Helicorthomorpha holstii	7
Rolling Circle	0	Lithobius niger	17
Rolling Circle	0	Niponia nodulosa	5
Rolling Circle	0	Rhysida immarginata	149
Rolling Circle	0	Strigamia maritima	9
Rolling Circle	0	Thereuonema tuberculata	52
Rolling Circle	0	Trigoniulus corallinus	4
Rolling Circle	1	Anaulaciulus tonginus	1
Rolling Circle	1	Golmeris maerens	1
Rolling Circle	1	Lithobius niger	2
Rolling Circle	1	Niponia nodulosa	3
Rolling Circle	1	Rhysida immarginata	13
Rolling Circle	1	Strigamia maritima	3
Rolling Circle	1	Thereuonema tuberculata	9
Rolling Circle	2	Anaulaciulus tonginus	2
Rolling Circle	2	Golmeris maerens	1
Rolling Circle	2	Helicorthomorpha holstii	1
Rolling Circle	2	Lithobius niger	6
Rolling Circle	2	Niponia nodulosa	2
Rolling Circle	2	Rhysida immarginata	12
Rolling Circle	2	Strigamia maritima	3
Rolling Circle	2	Thereuonema tuberculata	9
Rolling Circle	3	Anaulaciulus tonginus	2
Rolling Circle	3	Golmeris maerens	1
Rolling Circle	3	Helicorthomorpha holstii	4
Rolling Circle	3	Lithobius niger	12
Rolling Circle	3	Niponia nodulosa	3
Rolling Circle	3	Rhysida immarginata	14
Rolling Circle	3	Strigamia maritima	7
Rolling Circle	3	Thereuonema tuberculata	13
Rolling Circle	4	Anaulaciulus tonginus	4
Rolling Circle	4	Golmeris maerens	2
Rolling Circle	4	Helicorthomorpha holstii	3
Rolling Circle	4	Lithobius niger	7
Rolling Circle	4	Niponia nodulosa	3
Rolling Circle	4	Rhysida immarginata	8
Rolling Circle	4	Strigamia maritima	4
Rolling Circle	4	Thereuonema tuberculata	8
Rolling Circle	4	Trigoniulus corallinus	1
Rolling Circle	5	Anaulaciulus tonginus	4
Rolling Circle	5	Golmeris maerens	3
Rolling Circle	5	Helicorthomorpha holstii	1
Rolling Circle	5	Lithobius niger	5
Rolling Circle	5	Niponia nodulosa	1
Rolling Circle	5	Rhysida immarginata	5
Rolling Circle	5	Strigamia maritima	4
Rolling Circle	5	Thereuonema tuberculata	4
Rolling Circle	5	Trigoniulus corallinus	3
Rolling Circle	6	Anaulaciulus tonginus	2
Rolling Circle	6	Golmeris maerens	2
Rolling Circle	6	Helicorthomorpha holstii	2
Rolling Circle	6	Lithobius niger	1
Rolling Circle	6	Niponia nodulosa	1
Rolling Circle	6	Rhysida immarginata	2
Rolling Circle	6	Strigamia maritima	2
Rolling Circle	6	Thereuonema tuberculata	2
Rolling Circle	7	Anaulaciulus tonginus	1
Rolling Circle	7	Golmeris maerens	1
Rolling Circle	7	Helicorthomorpha holstii	1
Rolling Circle	7	Lithobius niger	1
Rolling Circle	7	Rhysida immarginata	1
Rolling Circle	7	Strigamia maritima	1
Rolling Circle	7	Thereuonema tuberculata	1
Rolling Circle	7	Trigoniulus corallinus	1
SINE	0	Anaulaciulus tonginus	3
SINE	0	Helicorthomorpha holstii	2
SINE	0	Lithobius niger	3
SINE	0	Rhysida immarginata	16
SINE	0	Strigamia maritima	1
SINE	0	Thereuonema tuberculata	4
SINE	0	Trigoniulus corallinus	21
Unclassified	0	Anaulaciulus tonginus	488
Unclassified	0	Golmeris maerens	343
Unclassified	0	Helicorthomorpha holstii	200
Unclassified	0	Lithobius niger	739
Unclassified	0	Niponia nodulosa	292
Unclassified	0	Rhysida immarginata	727
Unclassified	0	Strigamia maritima	491
Unclassified	0	Thereuonema tuberculata	460
Unclassified	0	Trigoniulus corallinus	183
Unclassified	1	Anaulaciulus tonginus	5
Unclassified	1	Golmeris maerens	2
Unclassified	1	Helicorthomorpha holstii	1
Unclassified	1	Lithobius niger	1
Unclassified	1	Strigamia maritima	4
Unclassified	1	Trigoniulus corallinus	1
Unclassified	3	Helicorthomorpha holstii	2
Unclassified	3	Lithobius niger	1
Unclassified	3	Niponia nodulosa	1
Unclassified	3	Rhysida immarginata	2
Unclassified	3	Strigamia maritima	3
Unclassified	3	Thereuonema tuberculata	1
Unclassified	4	Anaulaciulus tonginus	1
Unclassified	4	Golmeris maerens	1
Unclassified	4	Helicorthomorpha holstii	2
Unclassified	4	Lithobius niger	1
Unclassified	4	Niponia nodulosa	1
Unclassified	4	Rhysida immarginata	1
Unclassified	4	Strigamia maritima	1
Unclassified	4	Thereuonema tuberculata	1
Unclassified	4	Trigoniulus corallinus	1
Unclassified	5	Golmeris maerens	1
Unclassified	5	Helicorthomorpha holstii	1
Unclassified	5	Thereuonema tuberculata	1
Unclassified	8	Anaulaciulus tonginus	2
Unclassified	8	Golmeris maerens	2
Unclassified	8	Helicorthomorpha holstii	2
Unclassified	8	Lithobius niger	2
Unclassified	8	Niponia nodulosa	2
Unclassified	8	Rhysida immarginata	2
Unclassified	8	Strigamia maritima	2
Unclassified	8	Thereuonema tuberculata	2
Unclassified	8	Trigoniulus corallinus	2

## Sheet: Figure 3A
r8s.label	Expansion	Contraction
N22	402	626
N21	247	388
N20	118	767
N19	499	567
N18	2108	468
N17	253	215
N16	383	239
N15	1150	135
N14	267	741
N13	529	447
N12	787	472
N11	128	1597
N10	496	808
N9	196	320
N8	139	1486
N7	177	155
N6	63	107
N5	35	55
N4	1523	1041
N3	11	960
N2	940	370
N1	16	119
Anaulaciulus_tonginus	2289	370
Biomphalaria_straminea	2131	1391
Branchiostoma_floridae	1489	1131
Caenorhabditis_elegans	560	4551
Carcinoscorpius_rotundicauda	1703	291
Centruroides_sculpturatus	1517	981
Drosophila_melanogaster	460	883
Eriocheir_sinensis	1415	1905
Glomeris_maerens	1456	1326
Helicorthomorpha_holstii	470	1210
Homo_sapiens	2165	2271
Hypsibius_dujardini	855	3944
Ixodes_scapularis	704	2012
Lithobius_niger	3458	579
Litopenaeus_vannamei	1577	859
Magallana_hongkongensis	1750	1268
Niponia_nodulosa	1941	335
Rhysida_immarginata	1304	574
Stegodyphus_mimosarum	1364	1400
Strigamia_maritima	476	2231
Tachypleus_tridentatus	1419	381
Thereuonema_tuberculata	1739	1163
Tribolium_castaneum	334	586
Trigoniulus_corallinus	293	1439

## Sheet: Figure 3B
Species	Anaulaciulus_tonginus	Biomphalaria_straminea	Branchiostoma_floridae	Caenorhabditis_elegans	Carcinoscorpius_rotundicauda	Centruroides_sculpturatus	Drosophila_melanogaster	Eriocheir_sinensis	Glomeris_maerens	Helicorthomorpha_holstii	Homo_sapiens	Hypsibius_dujardini	Ixodes_scapularis	Lithobius_niger	Litopenaeus_vannamei	Magallana_hongkongensis	Niponia_nodulosa	Rhysida_immarginata	Stegodyphus_mimosarum	Strigamia_maritima	Tachypleus_tridentatus	Thereuonema_tuberculata	Tribolium_castaneum	Trigoniulus_corallinus
Single-copy orthologs	20	20	20	20	20	20	20	20	20	20	20	20	20	20	20	20	20	20	20	20	20	20	20	20
Multi-copy orthologs (all species)	5920	5416	4549	3310	7289	5265	3491	5478	4486	3902	4955	3862	4319	7211	4729	4840	5400	4814	5044	3618	6873	5180	3320	3550
Multi-copy orthologs (>1 species)	27093	16426	14074	4768	23283	14369	6196	17611	12054	12162	9798	6818	13153	23141	12942	17288	34900	15260	15272	8321	29097	14801	6771	9539
Unique paralogs	7271	13060	4958	6842	2760	2943	1284	1308	1192	2603	3185	5515	7261	7790	2836	17254	14487	3222	1168	976	5389	3540	923	1557
Unclustered genes	6062	4796	2096	4462	10270	950	1928	3604	2551	1815	1572	3629	1259	4957	4145	5174	10858	3225	5631	1534	21732	2859	926	2811

## Sheet: Figure 5D
		Stadium 1	Stadium 2	Stadium 3	Stadium 4	Stadium 5	Stadium 6	Adult
WP_189008864.1	Ttu_017461-T1	9.13389	18.6793	16.537	8.75987	12.8018	18.7685	16.5546
	Ttu_017639-T1	0.065998	4.12969	18.9049	22.0808	8.78074	10.6869	1.54379
	Ttu_017640-T1	0	0	0	0	0	0	0.096967
WP_096595152.1	Ttu_043180-T1	6.53695	33.3555	11.7803	1.89876	6.97466	9.05817	2.12986
		eggs	Stadium 1	Stadium 2	Stadium 3	Stadium 4	Stadium 5	Stadium 6	Stadium 7	Stadium 8F
AQQ75061.1	Hho_003023-T1	0.057869	0	139.787	338.603	522.062	164.674	23.0368	301.431	41.5882
	Hho_003028-T1	0	0.073179	307.536	253.15	305.111	138.095	17.754	181.36	23.6868
	Hho_003789-T1	0.331509	1.68184	8.46939	9.28172	8.43231	3.08159	2.35519	2.17798	7.17082
	Hho_016042-T1	473.437	21.5166	23.9742	17.3295	17.1721	24.9231	48.3614	18.5653	356.354
WP_052600908.1	Hho_003024-T1	0	0.074829	194.901	302.373	354.19	159.73	18.9173	253.72	34.4465
	Hho_003027-T1	0	0.143229	284.024	323.908	283.293	150.301	13.1374	225.918	29.6403
		eggs	Stadium 1	Stadium 2	Stadium 3	Stadium 7F	Stadium 7M	Stadium 8F	Stadium 8M	Molting
AQQ75061.1	Tco_007235-T1	2.03195	31.8625	44.4872	76.5251	30.3036	40.477	21.7032	24.5423	19.7945
	Tco_007236-T1	9.38168	149.816	221.916	373.089	146.128	97.6941	80.2948	70.3444	100.708
	Tco_007239-T1	0.050163	0.168939	32.83	99.6359	64.2553	275.857	168.265	223.627	0.589877
WP_052600908.1	Tco_007238-T1	0.061881	0.191253	21.8849	75.506	61.5879	315.634	220.326	259.061	0

## Sheet: Figure 6C
JHAMT1	Individual 1	Individual 2	Individual 3	Average	SEM
protocerebrum	23.4806	17.4864	4.49802	15.155	5.60243
nerve cord	27.2567	63.5569	6.95373	32.5891	16.556
vesicular gland	7.42184	11.3688	0.00684607	6.26584	3.33046
venom gland	19.5278	5.83051	0.00421361	8.45418	5.78664
fatbody	24.1905	9.35386	47.8111	27.1185	11.1978
Malphigian tubule	11.2223	24.7621	0	11.9948	7.15863
female dorsal gland	3.33089	10.728	0.488856	4.84925	3.05173
hindgut	7.82967	4.63121	0.265516	4.24213	2.19223
midgut	3.6909	5.11571	0.206816	3.00447	1.45805
leg muscle	4.9728	12.5166	0.47932	5.98958	3.51186
egg	0	0	0.0503246	0.0167749	0.0167749
JHAMT3	Individual 1	Individual 2	Individual 3	Average	SEM
protocerebrum	0	0.00756249	0.00994473	0.00583574	0.00299781
nerve cord	0.000674142	0	0.00606553	0.00224656	0.00191938
vesicular gland	0.0134319	0.0104864	0.0433858	0.0224347	0.01051
venom gland	0.669332	1.11009	1.69328	1.15757	0.296539
fatbody	0	0.000904238	0.000478528	0.000460922	0.000261179
Malphigian tubule	0	0	0	0	0
female dorsal gland	0.00314035	0.000302283	0	0.00114755	0.00100022
hindgut	0.0298696	0.159605	0.00944577	0.0663069	0.0470204
midgut	0	0	0.00201579	0.00067193	0.00067193
leg muscle	16.5785	12.7995	3.79382	11.0573	3.79204
egg	0.138977	0	0.0115471	0.0501746	0.044526
JHAMT4	Individual 1	Individual 2	Individual 3	Average	SEM
protocerebrum	3.88084	0.630741	2.53851	2.35003	0.942945
nerve cord	0.754477	3.40996	0.912413	1.69228	0.860049
vesicular gland	28.661	34.0094	15.5708	26.0804	5.47692
venom gland	0.968187	1.14231	0.740949	0.950483	0.116201
fatbody	0.128789	0.795147	0.0244968	0.316144	0.241386
Malphigian tubule	0.0957304	0.582761	1.01022	0.562903	0.264176
female dorsal gland	0.289574	0.937958	0.304076	0.510536	0.213752
hindgut	74.8655	17.3977	39.5979	43.9537	16.7319
midgut	0.054098	0.307536	0.0741953	0.145276	0.081337
leg muscle	5.54631	1.39737	0.444241	2.46264	1.56619
egg	8.19202e-07	2.87279	3.59828	2.15702	1.09866

## Sheet: Figure 6D
Relative fold-change	10^-6 FA	10^-8 FA	10^-6 MF	10^-8 MF
Individual 1	0.5922	0.727578	0.793806	1.03151
Individual 2	1.12371	0.198299	1.10431	1.1539
Individual 3	0.509776	0.213091	0.96554	1.08807
Individual 4	2.57375	0.359644	0.897324	0.709121
Individual 5	0.917398	0.0362706	0.773515	0.442874
Individual 6			0.908625
Individual 7			0.789639
Individual 8			0.572785
Individual 9			0.597982
Average fold change	1x10E-6M	1x10E-8M
FA	1.14337	0.306976
MF	0.822614	0.885094
SEM	1x10E-6M	1x10E-8M
FA_SEM	0.374344	0.116959
MF_SEM	0.0565149	0.134428

## Sheet: Figure 6E
Relative fold-change	10^-6 FA	10^-8 FA	10^-6 MF	10^-8 MF
Individual 1	1.93019	1.03787	0.600607	0.247605
Individual 2	1.63863	0.325254	0.57604	1.01959
Individual 3	0.844993	0.198089	1.26945	0.839788
Individual 4	1.81824	0.724416	1.64673	0.55461
Individual 5	0.303935	0.745079	1.83296	1.85855
Individual 6	1.93711	1.28697	1.84356	1.29247
Individual 7	0.690893			1.32418
Individual 8	0.186316
Individual 9	2.1463
Average fold change	1x10E-6M	1x10E-8M
FA	1.2774	0.719612
MF	1.29489	1.01954
SEM	1x10E-6M	1x10E-8M
FA_SEM	0.255723	0.168459
MF_SEM	0.239009	0.202107

## Sheet: Supp Figure 30
	Brain	Nervecord	Vesicular gland	Venom gland	Fatbody	Malphigian tubules	Female dorsal gland	Hindgut	Midgut	Leg muscle	Egg
GDH1	9.84029e-05	0.000145352	3.80729e-06	4.91716e-05	4.7243e-05	5.25473e-05	0.000184455	3.40876e-06	0.00523353	0.000155586	3.19586e-05
	4.85889e-06	0.000245401	5.10359e-06	0.000119197	4.44851e-05	8.62687e-05	2.19338e-05	6.27238e-06	0.00247353	7.81903e-05	0.000328247
	0.000191098	0.000160705	7.45764e-06	0.000319923	5.68814e-05	2.07821e-05	7.06821e-06	1.46243e-05	0.00147353	3.99002e-05	2.4698e-05
Average	9.81198e-05	0.000183819	5.45617e-06	0.000162764	4.95365e-05	5.31994e-05	7.11523e-05	8.10182e-06	0.0030602	9.12257e-05	0.000128301
SEM	5.37627e-05	3.11082e-05	1.06841e-06	8.11381e-05	3.75774e-06	1.89072e-05	5.68136e-05	3.36439e-06	0.00112436	3.40258e-05	9.99949e-05
	Brain	Nervecord	Vesicular gland	Venom gland	Fatbody	Malphigian tubules	Female dorsal gland	Hindgut	Midgut	Leg muscle	Egg
GDH3	0.000359717	0.000465526	0.000263837	0.00933485	0.000190032	0.000166581	0.00024181	0.00473234	0.00286505	0.00260109	0.000964863
	0.000232133	0.00108268	0.000230142	0.00457523	0.000144181	0.000205096	0.000931135	0.00253082	0.000941095	0.00596085	0.00112036
	0.000577028	0.000447106	0.000214633	0.0055593	0.000151893	0.000183832	0.000157092	0.00319717	0.000397066	0.00359827	0.000276441
Average	0.000389626	0.000665105	0.000236204	0.00648979	0.000162035	0.00018517	0.000443346	0.00348678	0.00140107	0.0040534	0.00078722
SEM	0.000100679	0.000208857	1.45236e-05	0.00145062	1.41741e-05	1.11385e-05	0.000245118	0.000651814	0.000748648	0.000996221	0.000259304

## Sheet: Supp Figure 58
FA			Biological replicates (ng/g)
Species	Samples	Sex	Individual 1	Individual 2	Individual 3	Individual 4	Individual 5	Average FA +- SD
T. tuberculata	male<1.5cm	Male	36.9585	34.7808	29.8155	33.2021	39.0306	34.75755 +- 3.53ng/g
T. tuberculata	male>2.0cm	Male	42.1236	41.3119	38.2519	34.507	36.9007	38.6190 +- 3.14ng/g
T. tuberculata	female<2.0cm	Female	44.4731	36.7462	41.2662	39.9949	39.3107	40.3582 +- 2.83ng/g
T. tuberculata	female>2.5cm	Female	70.2098	49.7687	74.5531	68.8495	54.6566	63.6075 +- 10.75ng/g
H. holstii	femlae adult (30 pol)	Female	4.12479	2.42472	2.62471	3.03075	/	3.0512 +- 0.76 ng/g
H. holstii	male adult (31pol)	Male	/	/	/	/	/	Not detectable
MF			Biological replicates (ng/g)
Species	Samples	Sex	Individual 1	Individual 2	Individual 3	Individual 4	Individual 5	Average MF +- SD
T. tuberculata	male<1.5cm	Male	4.02304	4.38813	3.88669	4.5778	7.14184	4.8035 +- 1.34ng/g
T. tuberculata	male>2.0cm	Male	2.5889	3.39887	2.2927	3.21651	3.29713	2.9588 +- 0.49ng/g
T. tuberculata	female<2.0cm	Female	3.11183	3.85042	3.5906	3.73571	3.40309	3.5383 +- 0.29ng/g
T. tuberculata	female>2.5cm	Female	5.37988	4.10348	9.36226	9.70011	3.77107	6.4633 +- 2.87ng/g
H. holstii	femlae adult (30 pol)	Female	0.896147	1.6575	1.71694	1.347	/	1.4044 +- 0.38 ng/g
H. holstii	male adult (31pol)	Male	1.42694	1.77803	1.95818	2.04413	/	1.8018 +- 0.27 ng/g
